# Supplementary material for: Low Light Increases the Abundance of Light Reaction Proteins: Proteomics Analysis of Maize (Zea mays L.) Grown at High Planting Density
Source: Int J Mol Sci. 2022 Mar 10;23(6):3015. doi: 10.3390/ijms23063015 (PMC8955883; doi:10.3390/ijms23063015)
Supplement: Supplementary file 1 [file ijms-23-03015-s001.zip]

Archive with 3 entries (3 files):
- Supplemental file 1-The number of identified proteins in all treatments.xlsx
- Supplementary file 2-The details of the TMT-based proteomics analysis methods.pdf
- Supplementary file 3-Figure S1+S2.pdf
