# Supplementary material for: Low Light Increases the Abundance of Light Reaction Proteins: Proteomics Analysis of Maize (Zea mays L.) Grown at High Planting Density
Source: Int J Mol Sci. 2022 Mar 10;23(6):3015. doi: 10.3390/ijms23063015 (PMC8955883; doi:10.3390/ijms23063015)
Supplement: Supplementary file 1 [file ijms-23-03015-s001.zip › Supplemental file 1-The number of identified proteins in all treatments.xlsx]

## Sheet: all identified proteins
Protein information									0 d						20 d						40 d
									ND/LD		HD/LD		HD/ND		ND/LD		HD/LD		HD/ND		ND/LD		HD/LD		HD/ND
Protein accession	Protein description	Gene name	MW [kDa]	Score	Coverage [%]	Peptides	PSMs	Unique peptides	Ratio	P value	Ratio	P value	Ratio	P value	Ratio	P value	Ratio	P value	Ratio	P value	Ratio	P value	Ratio	P value	Ratio	P value	Subcellular localization	Biological Process	Cellular Component	Molecular Function	KEGG KO No.	KEGG Gene	KEGG pathway	IPR ID	Domain description
A0A1D6G4S4	Vesicle-associated protein 2-2	100382633	40.394	1.9726	9.3	3	3	2	0.947858		0.91527		0.965619		0.921846		0.97855		0.902072		1.37835		1.03237		0.748988		cytoplasm		GO:0043229 intracellular organelle; GO:0016020 membrane; GO:0005783 endoplasmic reticulum; GO:0042175 nuclear outer membrane-endoplasmic reticulum membrane network; GO:0005737 cytoplasm; GO:0044446 intracellular organelle part; GO:0012505 endomembrane system; GO:0031224 intrinsic component of membrane; GO:0044424 intracellular part; GO:0005623 cell; GO:0016021 integral component of membrane; GO:0…					IPR008962; IPR000535;	PapD-like; Major sperm protein (MSP) domain;
B4FG86	Fasciclin-like arabinogalactan protein 4	100193769	43.63	1.6405	2.6	1	1	1	0.72561		0.878049		1.21008		0.864392		1.15081		0.994751		0.825243		0.908306		1.10065		chloroplast							IPR000782;	FAS1 domain;
A0A1D6KDA7	PsbP domain-containing protein 1 chloroplastic	100280179	40.41	95.361	37.9	11	36	10	0.975747	0.46712	1.21443	0.0004611	1.24462	0.00112104	0.735966	0.0040976	1.1261	0.0042969	0.828773	3.7965e-06	0.978972	0.2509	0.896417	0.0222	0.915672	0.056283	chloroplast	GO:0008152 metabolic process; GO:0044237 cellular metabolic process; GO:0009987 cellular process; GO:0015979 photosynthesis;	GO:0016020 membrane; GO:0009523 photosystem II; GO:0019898 extrinsic component of membrane; GO:0098796 membrane protein complex; GO:0009654 photosystem II oxygen evolving complex; GO:0042651 thylakoid membrane; GO:0032991 macromolecular complex; GO:0044424 intracellular part; GO:0005623 cell; GO:0034357 photosynthetic membrane; GO:0009521 photosystem; GO:1902494 catalytic complex; GO:0044425 memb…	GO:0043169 cation binding; GO:0046872 metal ion binding; GO:0005509 calcium ion binding; GO:0005488 binding; GO:0043167 ion binding;				IPR016123;	Mog1/PsbP, alpha/beta/alpha sandwich;
B2LXS7	Single-stranded DNA-binding protein WHY1, chloroplastic	WHY1	29.438	7.3648	10.9	2	3	2	1.44491		1.69596		1.17375		0.946776		1.17297		1.11054		0.918048		0.926335		1.00903		chloroplast	GO:0050794 regulation of cellular process; GO:0033554 cellular response to stress; GO:0006725 cellular aromatic compound metabolic process; GO:0060255 regulation of macromolecule metabolic process; GO:0006259 DNA metabolic process; GO:0019219 regulation of nucleobase-containing compound metabolic process; GO:0048519 negative regulation of biological process; GO:0031324 negative regulation of cell…	GO:0043229 intracellular organelle; GO:0044434 chloroplast part; GO:0044446 intracellular organelle part; GO:0005737 cytoplasm; GO:0044435 plastid part; GO:0044424 intracellular part; GO:0009532 plastid stroma; GO:0005623 cell; GO:0044422 organelle part; GO:0009507 chloroplast; GO:0043231 intracellular membrane-bounded organelle; GO:0043226 organelle; GO:0005634 nucleus; GO:0005622 intracellular;…	GO:0097159 organic cyclic compound binding; GO:1901363 heterocyclic compound binding; GO:0003677 DNA binding; GO:0003723 RNA binding; GO:0005488 binding; GO:0003676 nucleic acid binding;				IPR009044;	ssDNA-binding transcriptional regulator;
A0A1D6EHU0	Transcription factor VIP1	100285024	35.624	11.578	17.2	5	9	4	0.972357	0.36074	0.795239	0.0053775	0.817847	0.0036975	0.872421	0.054198	1.10113	0.122844	0.960647	0.083323	0.941679	0.25398	0.956538	0.22648	1.01578	0.7422	nucleus	GO:0050794 regulation of cellular process; GO:0010468 regulation of gene expression; GO:0006355 regulation of transcription, DNA-templated; GO:0031326 regulation of cellular biosynthetic process; GO:0080090 regulation of primary metabolic process; GO:0060255 regulation of macromolecule metabolic process; GO:0019219 regulation of nucleobase-containing compound metabolic process; GO:0010556 regulat…		GO:0097159 organic cyclic compound binding; GO:1901363 heterocyclic compound binding; GO:0003677 DNA binding; GO:0005488 binding; GO:0001071 nucleic acid binding transcription factor activity; GO:0003676 nucleic acid binding; GO:0043565 sequence-specific DNA binding; GO:0003700 transcription factor activity, sequence-specific DNA binding;				IPR004827;	Basic-leucine zipper domain;
A0A1D6GFS0	Putative zinc metalloprotease EGY1 chloroplastic	100276230	55.739	2.0561	7.1	3	6	1	1.42567	0.112297	1.53587	0.111345	1.0773	0.6673	1.31458	0.043142	0.795342	0.069698	1.04554	0.67564	1.05979	0.44392	0.914412	0.41912	0.862827	0.116095	chloroplast		GO:0031224 intrinsic component of membrane; GO:0016020 membrane; GO:0016021 integral component of membrane; GO:0044425 membrane part;
A0A1D6N9T2	Frataxin	ZEAMMB73_Zm00001d043259	12.663	7.3171	42.9	4	5	3	0.823786	0.149639	0.800668	0.197303	0.971936	0.7531	0.874079	0.199838	1.19382	0.095419	1.04349	0.54316	0.906092	0.134399	0.98519	0.81216	1.0873	0.040983	nucleus	GO:0006790 sulfur compound metabolic process; GO:0044085 cellular component biogenesis; GO:0051188 cofactor biosynthetic process; GO:0016043 cellular component organization; GO:0055114 oxidation-reduction process; GO:0044699 single-organism process; GO:0009058 biosynthetic process; GO:0044237 cellular metabolic process; GO:0044249 cellular biosynthetic process; GO:0051186 cofactor metabolic proce…	GO:0043226 organelle; GO:0043231 intracellular membrane-bounded organelle; GO:0043229 intracellular organelle; GO:0044464 cell part; GO:0005622 intracellular; GO:0005737 cytoplasm; GO:0044424 intracellular part; GO:0043227 membrane-bounded organelle; GO:0005623 cell; GO:0005739 mitochondrion; GO:0044444 cytoplasmic part;	GO:0016722 oxidoreductase activity, oxidizing metal ions; GO:0005506 iron ion binding; GO:0008199 ferric iron binding; GO:0046914 transition metal ion binding; GO:0016724 oxidoreductase activity, oxidizing metal ions, oxygen as acceptor; GO:0003824 catalytic activity; GO:0005488 binding; GO:0043167 ion binding; GO:0046872 metal ion binding; GO:0043169 cation binding; GO:0004322 ferroxidase activi…
B4FSA8	GDSL esterase/lipase	100273015	46.959	22.735	12.9	5	9	5	1.07521	0.32714	1.32557	0.022557	1.23284	0.0126237	0.968009	0.66136	0.989902	0.89128	0.958235	0.5263	0.928253	0.34016	0.895167	0.142562	0.964357	0.50634	chloroplast			GO:0016787 hydrolase activity; GO:0003824 catalytic activity; GO:0016788 hydrolase activity, acting on ester bonds;	K21026	AAE; acetylajmaline esterase [EC:3.1.1.80]	zma00901 Indole alkaloid biosynthesis - Zea mays (maize); zma01110 Biosynthesis of secondary metabolites - Zea mays (maize);	IPR001087; IPR013830;	GDSL lipase/esterase; SGNH hydrolase-type esterase domain;
A0A1Q1CLX2	Sugar transport protein 3	ZEAMMB73_Zm00001d045395	54.517	18.544	5.6	1	1	1	1.60497	0.36918	1.11239	0.72934	0.693087	0.108718	1.6067	0.25078	0.486279	0.064121	0.781305	0.57728	0.890919	0.49186	1.14449	0.55864	1.28462	0.39
A0A1D6MIP4	1-aminocyclopropane-1-carboxylate oxidase	ZEAMMB73_Zm00001d039575	40.606	63.212	35.9	10	25	10	1.04934	0.59258	0.877416	0.087964	0.836161	0.075198	1.02361	0.37436	1.07977	0.021583	1.10526	0.026684	1.05508	0.105701	1.01238	0.36708	0.959531	0.21552	chloroplast	GO:0044699 single-organism process; GO:0008152 metabolic process; GO:0055114 oxidation-reduction process; GO:0044710 single-organism metabolic process;		GO:0046872 metal ion binding; GO:0043169 cation binding; GO:0003824 catalytic activity; GO:0005488 binding; GO:0016491 oxidoreductase activity; GO:0043167 ion binding;				IPR027443; IPR005123; IPR026992;	Isopenicillin N synthase-like; Oxoglutarate/iron-dependent dioxygenase; Non-haem dioxygenase N-terminal domain;
A0A1D6GFD3	RNA-binding (RRM/RBD/RNP motifs) family protein	ZEAMMB73_Zm00001d013058	101.47	1.3898	1.9	1	1	1	0.955604		0.827511		0.865956						1.2979						0.995249		nucleus			GO:0097159 organic cyclic compound binding; GO:1901363 heterocyclic compound binding; GO:0003723 RNA binding; GO:1901265 nucleoside phosphate binding; GO:0005488 binding; GO:0003676 nucleic acid binding; GO:0000166 nucleotide binding; GO:0036094 small molecule binding;	K14573	NOP4; nucleolar protein 4	zma03008 Ribosome biogenesis in eukaryotes - Zea mays (maize);	IPR000504; IPR012677; IPR003954;	RNA recognition motif domain; Nucleotide-binding alpha-beta plait domain; RNA recognition motif domain, eukaryote;
B4FZ39	Coatomer subunit zeta-1	100274110	12.158	1.7486	16.5	2	4	1	0.853002		2.14907		2.51942		0.528933		2.4547		1.29837		0.894813		0.731988		0.818035		cytoplasm	GO:0045184 establishment of protein localization; GO:0006810 transport; GO:0071702 organic substance transport; GO:0051179 localization; GO:0033036 macromolecule localization; GO:0008104 protein localization; GO:0015031 protein transport; GO:0051234 establishment of localization;			K20472			IPR011012; IPR022775;	Longin-like domain; AP complex, mu/sigma subunit;
K7U3I3	Ethylene response protein	ZEAMMB73_Zm00001d051584	19.928	23.499	27.7	5	6	5	1.1562	0.076257	0.948358	0.46294	0.820237	0.038003	1.02573	0.71886	0.94481	0.5116	0.969122	0.61474	1.07875	0.073761	0.852853	0.0017159	0.790597	0.0009992	cytoplasm	GO:0006950 response to stress; GO:0050896 response to stimulus;						IPR014729; IPR006016;	Rossmann-like alpha/beta/alpha sandwich fold; UspA;
K7VGK6	60S ribosomal export protein NMD3	ZEAMMB73_Zm00001d047039	58.964	10.247	5.1	4	5	4	1.10194	0.095616	0.904078	0.103383	0.820443	0.0158556	1.16275	0.061482	0.933432	0.0164004	1.08535	0.27576	0.885442	0.035878	0.969287	0.42284	1.09469	0.03034	chloroplast
B4FBV2	2-oxoglutarate (2OG) and Fe(II)-dependent oxygenase superfamily protein	100192575	37.67	22.848	23.7	8	10	1																			chloroplast	GO:0044699 single-organism process; GO:0008152 metabolic process; GO:0055114 oxidation-reduction process; GO:0044710 single-organism metabolic process;		GO:0046872 metal ion binding; GO:0043169 cation binding; GO:0003824 catalytic activity; GO:0005488 binding; GO:0016491 oxidoreductase activity; GO:0043167 ion binding;				IPR005123; IPR027443; IPR026992;	Oxoglutarate/iron-dependent dioxygenase; Isopenicillin N synthase-like; Non-haem dioxygenase N-terminal domain;
A0A1D6HRU2	Pathogenesis-related protein 1	ZEAMMB73_Zm00001d018734	16.029	32.456	35.1	4	5	4	0.834143	0.0197246	0.887917	0.073921	1.06447	0.068877	0.775823	0.0102562	1.32003	0.0027834	1.02411	0.54102	1.04341	0.5795	1.06791	0.22994	1.02348	0.7366	chloroplast		GO:0005576 extracellular region;		K13449	PR1; pathogenesis-related protein 1	zma04626 Plant-pathogen interaction - Zea mays (maize); zma04016 MAPK signaling pathway - plant - Zea mays (maize); zma04075 Plant hormone signal transduction - Zea mays (maize);	IPR034111; IPR014044;	Pathogenesis-related protein 1-like, SCP domain; CAP domain;
A0A1D6IF32	Lysine-specific demethylase JMJ25	103633287	53.122	2.6699	2.2	1	1	1	1.07209	0.45194	1.09397	0.29576	1.0204	0.7977	1.04112	0.9319	1.05768	0.7921	1.10117	0.6326	0.704217	0.021439	1.04161	0.65528	1.4791	0.0023816	chloroplast			GO:0043169 cation binding; GO:0046872 metal ion binding; GO:0005515 protein binding; GO:0008270 zinc ion binding; GO:0046914 transition metal ion binding; GO:0005488 binding; GO:0043167 ion binding;				IPR001841; IPR014977; IPR018866;	Zinc finger, RING-type; WRC domain; Zinc-finger domain of monoamine-oxidase A repressor R1;
K7UTW6	Plasminogen activator inhibitor 1 RNA-binding protein	ZEAMMB73_Zm00001d009740	39.288	73.771	47.7	11	25	6	0.885567	0.157481	0.811076	0.0191999	0.915883	0.0040401	0.670999	0.0089238	1.04899	0.27402	0.703874	2.3618e-06	1.03429	0.41046	0.729842	0.030501	0.705647	0.021902	nucleus				K13199			IPR019084; IPR006861;	Stm1-like, N-terminal; Hyaluronan/mRNA-binding protein;
A0A1D6JKS8	4'-phosphopantetheinyl transferase superfamily	100192899	34.645	6.434	12.7	3	3	3	1.03646		1.18542		1.14372		0.79569		1.03575		0.824138		0.899065		0.973832		1.08316		chloroplast,mitochondria			GO:0000287 magnesium ion binding; GO:0003824 catalytic activity; GO:0005488 binding; GO:0043167 ion binding; GO:0046872 metal ion binding; GO:0043169 cation binding; GO:0016780 phosphotransferase activity, for other substituted phosphate groups; GO:0016740 transferase activity; GO:0008897 holo-[acyl-carrier-protein] synthase activity; GO:0016772 transferase activity, transferring phosphorus-conta…				IPR008278;	4'-phosphopantetheinyl transferase superfamily;
A0A1D6N4X2	60S ribosomal protein L5-1 homolog a	103650892	25.812	73.4	48	11	38	5	0.970733	0.35644	0.974612	0.31624	1.004	0.8402	1.17702	0.0177637	0.870528	0.0109434	1.02463	0.52046	1.07714	0.126962	1.05542	0.21768	0.97983	0.66834	cytoplasm	GO:0006518 peptide metabolic process; GO:0043043 peptide biosynthetic process; GO:0044267 cellular protein metabolic process; GO:0006807 nitrogen compound metabolic process; GO:0009058 biosynthetic process; GO:0043603 cellular amide metabolic process; GO:0044238 primary metabolic process; GO:1901566 organonitrogen compound biosynthetic process; GO:1901576 organic substance biosynthetic process; G…	GO:0005840 ribosome; GO:0043226 organelle; GO:0043229 intracellular organelle; GO:0043232 intracellular non-membrane-bounded organelle; GO:0044464 cell part; GO:0005622 intracellular; GO:0005737 cytoplasm; GO:0032991 macromolecular complex; GO:0044424 intracellular part; GO:1990904 ribonucleoprotein complex; GO:0005623 cell; GO:0030529 intracellular ribonucleoprotein complex; GO:0044444 cytoplasm…	GO:0097159 organic cyclic compound binding; GO:1901363 heterocyclic compound binding; GO:0003723 RNA binding; GO:0008097 5S rRNA binding; GO:0005488 binding; GO:0003676 nucleic acid binding; GO:0003735 structural constituent of ribosome; GO:0005198 structural molecule activity; GO:0019843 rRNA binding;				IPR025607;	Ribosomal protein L5 eukaryotic/L18 archaeal, C-terminal;
A0A1D6PQY7	Putative LRR receptor-like serine/threonine-protein kinase	100280511	61.745	28.585	9.7	4	4	4	1.61695		1.31083		0.81068		1.04059		0.887726		0.923762		1.04656		1.35984		1.29935		chloroplast	GO:0016310 phosphorylation; GO:0044267 cellular protein metabolic process; GO:0044238 primary metabolic process; GO:0044237 cellular metabolic process; GO:0006796 phosphate-containing compound metabolic process; GO:0071704 organic substance metabolic process; GO:0008152 metabolic process; GO:0006468 protein phosphorylation; GO:0006793 phosphorus metabolic process; GO:0044260 cellular macromolecul…	GO:0031224 intrinsic component of membrane; GO:0016020 membrane; GO:0016021 integral component of membrane; GO:0044425 membrane part;	GO:0005524 ATP binding; GO:1901265 nucleoside phosphate binding; GO:0016773 phosphotransferase activity, alcohol group as acceptor; GO:0001882 nucleoside binding; GO:0043167 ion binding; GO:0005515 protein binding; GO:0004672 protein kinase activity; GO:0000166 nucleotide binding; GO:0097159 organic cyclic compound binding; GO:1901363 heterocyclic compound binding; GO:0032549 ribonucleoside bindi…				IPR000719; IPR032675; IPR001245; IPR013320; IPR011009;	Protein kinase domain; Leucine-rich repeat domain, L domain-like; Serine-threonine/tyrosine-protein kinase catalytic domain; Concanavalin A-like lectin/glucanase domain; Protein kinase-like domain;
A0A1D6NNR1	Pre-mRNA-processing protein 40A	103651644	89.507	75.198	29.7	19	23	5	0.835322		0.629276		0.753333		0.820779		0.992616		0.814719		1.31466		0.974138		0.740984		nucleus			GO:0005515 protein binding; GO:0005488 binding;				IPR002713; IPR001202;	FF domain; WW domain;
A0A1D6IAN8	Octicosapeptide/Phox/Bem1p (PB1) domain-containing protein / tetratricopeptide repeat (TPR)-containing protein	ZEAMMB73_Zm00001d021400	77.945	123.18	30	15	19	15	0.857398	0.21822	0.839572	0.172659	0.97921	0.66916	1.04492	0.078143	0.908647	0.21346	0.949464	0.42212	1.05068	0.30234	1.096	0.051042	1.04314	0.34124	chloroplast			GO:0005515 protein binding; GO:0005488 binding;				IPR000270; IPR011990; IPR013026;	PB1 domain; Tetratricopeptide-like helical domain; Tetratricopeptide repeat-containing domain;
B4F9F9	ADP-ribosylation factor GTPase-activating protein AGD10	100191606	44.896	3.7229	22.6	8	10	2	1.01238		0.867987		0.857376		0.850423		1.31637		1.11947		1.02482		1.02009		0.995386		nucleus	GO:0051336 regulation of hydrolase activity; GO:0043547 positive regulation of GTPase activity; GO:0051345 positive regulation of hydrolase activity; GO:0050790 regulation of catalytic activity; GO:0044093 positive regulation of molecular function; GO:0065009 regulation of molecular function; GO:0043087 regulation of GTPase activity; GO:0065007 biological regulation; GO:0043085 positive regulatio…		GO:0098772 molecular function regulator; GO:0030234 enzyme regulator activity; GO:0008047 enzyme activator activity; GO:0060589 nucleoside-triphosphatase regulator activity; GO:0005096 GTPase activator activity; GO:0030695 GTPase regulator activity;	K12493	ARFGAP2_3; ADP-ribosylation factor GTPase-activating protein 2/3	zma04144 Endocytosis - Zea mays (maize);
A0A1D6KPB4	Formin-like protein	100384238	96.526	1.975	1.9	2	2	1																			plasma membrane		GO:0031224 intrinsic component of membrane; GO:0016020 membrane; GO:0016021 integral component of membrane; GO:0044425 membrane part;					IPR015425;	Formin, FH2 domain;
B6UAM9	Glucan endo-1,3-beta-glucosidase 5	100285851	52.491	1.615	2.3	1	1	1	0.74902		0.612418		0.817627		0.862222		0.886598		0.764444		1.25717		0.648247		0.515638		plasma membrane	GO:0008152 metabolic process; GO:0005975 carbohydrate metabolic process; GO:0044238 primary metabolic process; GO:0071704 organic substance metabolic process;	GO:0031224 intrinsic component of membrane; GO:0016020 membrane; GO:0016021 integral component of membrane; GO:0044425 membrane part;	GO:0004553 hydrolase activity, hydrolyzing O-glycosyl compounds; GO:0016787 hydrolase activity; GO:0003824 catalytic activity; GO:0016798 hydrolase activity, acting on glycosyl bonds;				IPR012946; IPR017853; IPR013781;	X8 domain; Glycoside hydrolase superfamily; Glycoside hydrolase, catalytic domain;
B6TDJ8	Peroxin Pex14	100282993	52.099	23.465	27	10	16	8	0.955556	0.44294	0.9609	0.28918	1.00559	0.89028	0.84936	0.0161578	1.16886	0.0069177	0.99278	0.8839	1.06101	0.2101	1.03602	0.62718	0.976446	0.65014	plasma membrane	GO:0046907 intracellular transport; GO:0016043 cellular component organization; GO:0016560 protein import into peroxisome matrix, docking; GO:0072594 establishment of protein localization to organelle; GO:0017038 protein import; GO:0072663 establishment of protein localization to peroxisome; GO:0044699 single-organism process; GO:0016558 protein import into peroxisome matrix; GO:0022406 membrane …	GO:0031903 microbody membrane; GO:0043229 intracellular organelle; GO:0016020 membrane; GO:0098588 bounding membrane of organelle; GO:0044439 peroxisomal part; GO:0031090 organelle membrane; GO:0005777 peroxisome; GO:0005737 cytoplasm; GO:0044446 intracellular organelle part; GO:0044438 microbody part; GO:0031224 intrinsic component of membrane; GO:0044424 intracellular part; GO:0005623 cell; GO:…		K13343	PEX14; peroxin-14	zma04146 Peroxisome - Zea mays (maize);	IPR006785;	Peroxisome membrane anchor protein Pex14p, N-terminal;
B4G013	GDSL esterase/lipase LTL1	100285073	40.907	2.1227	3.2	1	1	1	1.12189	0.76928	0.813976	0.035623	0.72554	0.36878	1.21661	0.170563	0.60847	0.071459	0.740273	0.1075	1.00649	0.92546	0.796104	0.27318	0.790968	0.59906	chloroplast			GO:0016787 hydrolase activity; GO:0003824 catalytic activity; GO:0016788 hydrolase activity, acting on ester bonds;				IPR001087; IPR013830;	GDSL lipase/esterase; SGNH hydrolase-type esterase domain;
B4FXL2	Pre-mRNA cleavage factor Im 25 kDa subunit 2	100273812	23.14	8.0804	20.3	3	3	1	0.982632	0.85628	1.13947	0.148838	1.15961	0.35542	0.954722	0.88856	0.846432	0.34428	0.808107	0.4154	0.830742	0.23974	0.842292	0.46658	1.0139	0.95368	cytoplasm	GO:0006396 RNA processing; GO:0031123 RNA 3'-end processing; GO:0006725 cellular aromatic compound metabolic process; GO:0043631 RNA polyadenylation; GO:0031124 mRNA 3'-end processing; GO:0006378 mRNA polyadenylation; GO:1901360 organic cyclic compound metabolic process; GO:0006807 nitrogen compound metabolic process; GO:0044238 primary metabolic process; GO:0044237 cellular metabolic process; GO…	GO:0043229 intracellular organelle; GO:0044446 intracellular organelle part; GO:0031981 nuclear lumen; GO:0032991 macromolecular complex; GO:0044424 intracellular part; GO:0005623 cell; GO:0044422 organelle part; GO:0005849 mRNA cleavage factor complex; GO:0031974 membrane-enclosed lumen; GO:0043226 organelle; GO:0043231 intracellular membrane-bounded organelle; GO:0005654 nucleoplasm; GO:0005634…	GO:0097159 organic cyclic compound binding; GO:1901363 heterocyclic compound binding; GO:0003729 mRNA binding; GO:0003723 RNA binding; GO:0016787 hydrolase activity; GO:0003824 catalytic activity; GO:0005488 binding; GO:0003676 nucleic acid binding;	K14397	NUDT21; cleavage and polyadenylation specificity factor subunit 5	zma03015 mRNA surveillance pathway - Zea mays (maize);	IPR015797;	NUDIX hydrolase domain-like;
B4FGH7	NADH dehydrogenase [ubiquinone] iron-sulfur protein 4 mitochondrial	100193844	17.261	21.088	35	4	8	2	1.19581		1.50616		1.25953		0.787966		1.01545		0.800143		1.42678		0.959554		0.672532		chloroplast	GO:0008152 metabolic process; GO:0006091 generation of precursor metabolites and energy; GO:0044710 single-organism metabolic process; GO:0055114 oxidation-reduction process; GO:0044763 single-organism cellular process; GO:0022900 electron transport chain; GO:0044699 single-organism process; GO:0044237 cellular metabolic process; GO:0009987 cellular process;		GO:0016651 oxidoreductase activity, acting on NAD(P)H; GO:0003824 catalytic activity; GO:0016491 oxidoreductase activity;	K03937	NDUFS4; NADH dehydrogenase (ubiquinone) Fe-S protein 4	zma00190 Oxidative phosphorylation - Zea mays (maize); zma01100 Metabolic pathways - Zea mays (maize);
A0A1D6FQC0	Inosine-uridine preferring nucleoside hydrolase family protein	ZEAMMB73_Zm00001d010313	95.3	3.9689	1.1	1	1	1																			chloroplast							IPR001910;	Inosine/uridine-preferring nucleoside hydrolase domain;
A0A1D6DZK9	Adenosylmethionine aminotransferase1	103645944	53.153	132.58	38.8	12	26	10	1.19342	0.063624	1.06431	0.37752	0.891815	0.101318	1.01582	0.59858	1.12566	0.0075411	1.14347	0.00107584	1	0.9939	1.23114	0.0080964	1.23114	0.0049828	cytoplasm			GO:0097159 organic cyclic compound binding; GO:1901363 heterocyclic compound binding; GO:0016769 transferase activity, transferring nitrogenous groups; GO:0003824 catalytic activity; GO:0005488 binding; GO:0043167 ion binding; GO:0043168 anion binding; GO:0008483 transaminase activity; GO:0016740 transferase activity; GO:0048037 cofactor binding; GO:0030170 pyridoxal phosphate binding;				IPR015424; IPR015421; IPR015422;	Pyridoxal phosphate-dependent transferase; Pyridoxal phosphate-dependent transferase, major region, subdomain 1; Pyridoxal phosphate-dependent transferase, major region, subdomain 2;
A0A1D6HBL6	LAG1 longevity assurance homolog 3	100193560	8.4418	1.3616	22.7	2	2	2	1.86563		1.7907		0.959834		1.53667		0.842372		1.29444		0.767626		0.877698		1.14339		chloroplast		GO:0031224 intrinsic component of membrane; GO:0016020 membrane; GO:0016021 integral component of membrane; GO:0044425 membrane part;
A0A1D6E6U6	Uncharacterized protein	103646255	94.508	15.105	8	6	7	4	0.982865	0.86386	0.735207	0.0115031	0.748025	0.0113383	0.92962	0.168401	1.04665	0.34288	0.972982	0.107519	0.932731	0.153943	0.97992	0.6655	1.05059	0.2487	nucleus			GO:0005488 binding;				IPR016024;	Armadillo-type fold;
C0HFM4	60S ribosomal protein L13a-1	100283655	23.629	22.956	44.7	12	17	4	0.816703	0.180444	0.871129	0.153124	1.06664	0.57166	1.17576	0.116864	0.890352	0.20948	1.04684	0.43822	0.985705	0.90552	1.27906	0.076977	1.2976	0.0031229	chloroplast	GO:0006518 peptide metabolic process; GO:0043043 peptide biosynthetic process; GO:0044267 cellular protein metabolic process; GO:0006807 nitrogen compound metabolic process; GO:0009058 biosynthetic process; GO:0043603 cellular amide metabolic process; GO:0044238 primary metabolic process; GO:1901566 organonitrogen compound biosynthetic process; GO:1901576 organic substance biosynthetic process; G…	GO:0005840 ribosome; GO:0043229 intracellular organelle; GO:0043232 intracellular non-membrane-bounded organelle; GO:0044446 intracellular organelle part; GO:0005737 cytoplasm; GO:0032991 macromolecular complex; GO:0044424 intracellular part; GO:0005623 cell; GO:0044422 organelle part; GO:0043228 non-membrane-bounded organelle; GO:0043226 organelle; GO:0015934 large ribosomal subunit; GO:0044391 …	GO:0003735 structural constituent of ribosome; GO:0005198 structural molecule activity;	K02872	RP-L13Ae; large subunit ribosomal protein L13Ae	zma03010 Ribosome - Zea mays (maize);
K7TFA7	Putative oxidoreductase, aldo/keto reductase family protein	ZEAMMB73_Zm00001d023652	34.385	73.97	28.4	6	10	6	0.987845	0.715	1.08805	0.169223	1.10144	0.150278	0.893564	0.0068039	1.02916	0.37632	0.919623	0.056521	0.954656	0.4809	0.860505	0.0083002	0.901378	0.167155	cytoplasm	GO:0019852 L-ascorbic acid metabolic process; GO:0009110 vitamin biosynthetic process; GO:0016051 carbohydrate biosynthetic process; GO:0044711 single-organism biosynthetic process; GO:0016053 organic acid biosynthetic process; GO:0055114 oxidation-reduction process; GO:0044281 small molecule metabolic process; GO:0044763 single-organism cellular process; GO:0044699 single-organism process; GO:00…	GO:0044464 cell part; GO:0005622 intracellular; GO:0005737 cytoplasm; GO:0044424 intracellular part; GO:0005829 cytosol; GO:0005623 cell; GO:0044444 cytoplasmic part;	GO:0016645 oxidoreductase activity, acting on the CH-NH group of donors; GO:0016646 oxidoreductase activity, acting on the CH-NH group of donors, NAD or NADP as acceptor; GO:0010349 L-galactose dehydrogenase activity; GO:0003824 catalytic activity; GO:0016491 oxidoreductase activity;	K17744	GalDH; L-galactose dehydrogenase [EC:1.1.1.316]	zma00053 Ascorbate and aldarate metabolism - Zea mays (maize); zma01110 Biosynthesis of secondary metabolites - Zea mays (maize); zma01100 Metabolic pathways - Zea mays (maize);	IPR023210;	NADP-dependent oxidoreductase domain;
B6T671	Uncharacterized protein	100276178	30.527	76.378	38.2	7	20	7	1.02202	0.67332	1.22665	0.0120586	1.20022	0.0129152	0.814937	0.0078223	1.17924	0.0025358	0.961008	0.33036	1.15371	0.119941	1.04508	0.47624	0.905846	0.189744	chloroplast		GO:0043229 intracellular organelle; GO:0016020 membrane; GO:0009535 chloroplast thylakoid membrane; GO:0044434 chloroplast part; GO:0005737 cytoplasm; GO:0044446 intracellular organelle part; GO:0009534 chloroplast thylakoid; GO:0042651 thylakoid membrane; GO:0031224 intrinsic component of membrane; GO:0044435 plastid part; GO:0044424 intracellular part; GO:0005623 cell; GO:0016021 integral compo…
A0A1D6HJI5	Putative peroxygenase 4	100282316	23.902	25.669	20.4	3	4	2	0.881332	0.36256	1.12422	0.5983	1.27559	0.34648	0.764286	0.180603	1.51153	0.073344	1.15524	0.184223	0.886981	0.27018	1.64044	0.045738	1.84946	0.021265	chloroplast		GO:0031224 intrinsic component of membrane; GO:0016020 membrane; GO:0016021 integral component of membrane; GO:0044425 membrane part;	GO:0043169 cation binding; GO:0046872 metal ion binding; GO:0005509 calcium ion binding; GO:0005488 binding; GO:0043167 ion binding;	K17991	PXG; peroxygenase [EC:1.11.2.3]	zma00073 Cutin, suberine and wax biosynthesis - Zea mays (maize);	IPR011992; IPR002048;	EF-hand domain pair; EF-hand domain;
K7UEH3	RNA-binding KH domain-containing protein	100384498	68.932	154.22	33.7	18	27	18	0.957206	0.61368	0.880863	0.16972	0.920243	0.02628	1.06364	0.025883	0.919796	0.030839	0.978334	0.3277	1.09197	0.0149614	1.0203	0.41272	0.934366	0.069057	nucleus			GO:0097159 organic cyclic compound binding; GO:1901363 heterocyclic compound binding; GO:0003723 RNA binding; GO:0005488 binding; GO:0003676 nucleic acid binding;	K21444			IPR004087; IPR004088;	K Homology domain; K Homology domain, type 1;
P0C1M0	ATP synthase subunit gamma, chloroplastic	---	39.789	145.52	57.1	16	70	12	0.975347	0.61088	1.07153	0.048138	1.09861	0.084477	1.04312	0.3362	1.00694	0.79328	1.05036	0.21538	1.08418	0.0052021	1.00034	0.99726	0.922668	0.021357	chloroplast	GO:0009116 nucleoside metabolic process; GO:0042278 purine nucleoside metabolic process; GO:0009167 purine ribonucleoside monophosphate metabolic process; GO:0090662 ATP hydrolysis coupled transmembrane transport; GO:0009117 nucleotide metabolic process; GO:0044699 single-organism process; GO:0009058 biosynthetic process; GO:0009163 nucleoside biosynthetic process; GO:0046129 purine ribonucleosid…	GO:0016020 membrane; GO:0009535 chloroplast thylakoid membrane; GO:0044434 chloroplast part; GO:0098796 membrane protein complex; GO:0005737 cytoplasm; GO:0009534 chloroplast thylakoid; GO:0042651 thylakoid membrane; GO:0032991 macromolecular complex; GO:0044424 intracellular part; GO:0005623 cell; GO:0044422 organelle part; GO:0045261 proton-transporting ATP synthase complex, catalytic core F(1)…	GO:0022804 active transmembrane transporter activity; GO:0042625 ATPase coupled ion transmembrane transporter activity; GO:0015075 ion transmembrane transporter activity; GO:0022853 active ion transmembrane transporter activity; GO:0015399 primary active transmembrane transporter activity; GO:0022892 substrate-specific transporter activity; GO:0044769 ATPase activity, coupled to transmembrane mov…	K02115	ATPF1G; F-type H+-transporting ATPase subunit gamma	zma00190 Oxidative phosphorylation - Zea mays (maize); zma01100 Metabolic pathways - Zea mays (maize); zma00195 Photosynthesis - Zea mays (maize);
A0A1D6IWM7	Protein RTF1-like protein	100382503	59.05	5.3753	5.5	2	2	2	1.12356		0.731466		0.651026		0.811238		1.04004		0.843723		0.803711		0.893555		1.11179		nucleus	GO:0016043 cellular component organization; GO:0006725 cellular aromatic compound metabolic process; GO:0097659 nucleic acid-templated transcription; GO:0016570 histone modification; GO:0044267 cellular protein metabolic process; GO:0009058 biosynthetic process; GO:0006354 DNA-templated transcription, elongation; GO:0044237 cellular metabolic process; GO:0071704 organic substance metabolic proces…	GO:0043229 intracellular organelle; GO:0000428 DNA-directed RNA polymerase complex; GO:0055029 nuclear DNA-directed RNA polymerase complex; GO:0061695 transferase complex, transferring phosphorus-containing groups; GO:0044446 intracellular organelle part; GO:0030880 RNA polymerase complex; GO:0031981 nuclear lumen; GO:0032991 macromolecular complex; GO:0044424 intracellular part; GO:1990234 trans…	GO:0097159 organic cyclic compound binding; GO:1901363 heterocyclic compound binding; GO:0003677 DNA binding; GO:0005488 binding; GO:0003676 nucleic acid binding;				IPR004343;	Plus-3 domain;
A0A1D6KQN9	Protein kinase superfamily protein	100192473	52.63	5.2557	12.5	5	8	1	1.09458		0.87779		0.801942		1.28177		0.866379		1.1105		0.925824		1.07143		1.15727		nucleus							IPR011009;	Protein kinase-like domain;
A0A1D6KJS8	FHA domain-containing protein FHA2	100193957	36.962	20.558	3.9	1	1	1																			nucleus			GO:0005515 protein binding; GO:0005488 binding;				IPR008984; IPR000253;	SMAD/FHA domain; Forkhead-associated (FHA) domain;
K7VQ25	Uncharacterized protein	103639540	28.122	8.2262	18.1	4	5	4	1.04183	0.44976	1.39862	0.027523	1.34247	0.0348	0.969325	0.70442	1.44937	0.0174844	1.40491	0.030517	1.03336	0.68602	1.47186	0.036215	1.42434	0.00078284	chloroplast
Q5UCF4	Senescence associated protein	SAG	30.165	3.1215	6.2	2	3	1	0.744174	0.030425	0.58023	0.0094766	0.779698	0.105861	1.16985	0.23462	1.08875	0.42576	1.27368	0.0098639	1.13811	0.086184	1.36754	0.064203	1.20159	0.189001	chloroplast		GO:0031224 intrinsic component of membrane; GO:0016020 membrane; GO:0016021 integral component of membrane; GO:0044425 membrane part;
A0A1D6K7J8	Uncharacterized protein	100273644	124.11	6.9487	2	2	2	2	0.917051		0.928111		1.01206		1.2721		0.962094		1.22388		1.06402		1.0376		0.975167		nucleus
A0A1D6E5J0	Tubulin-folding cofactor B	ZEAMMB73_Zm00001d002942	26.624	59.831	20.9	3	3	3	0.725234	0.28326	0.851406	0.56978	1.17397	0.45322	0.904255	0.76082	0.845524	0.54658	0.76457	0.41458	0.942648	0.86866	1.13972	0.55884	1.20906	0.2822	cytoplasm			GO:0005515 protein binding; GO:0005488 binding;				IPR029071; IPR000626; IPR000938;	Ubiquitin-related domain; Ubiquitin domain; CAP Gly-rich domain;
B4F9H1	Glycosyltransferase	100191617	50.192	3.3347	8.8	4	4	3	1.0622	0.8599	0.742394	0.50578	0.698918	0.30936	1.06122	0.69	0.830662	0.56154	0.881519	0.67356	0.879433	0.399	1.224	0.59914	1.3918	0.375	chloroplast	GO:0008152 metabolic process;		GO:0016757 transferase activity, transferring glycosyl groups; GO:0016758 transferase activity, transferring hexosyl groups; GO:0003824 catalytic activity; GO:0016740 transferase activity;	K08237
A0A1D6QHT1	Uncharacterized protein	ZEAMMB73_Zm00001d052565	25.025	1.6536	13.3	2	3	2	1.08061	0.133399	1.09634	0.0163037	1.01456	0.69688	1.04214	0.5118	1.20905	0.066376	1.26	0.024516	0.870716	0.0126428	1.08148	0.041998	1.24206	0.00069661	mitochondria
A0A1D6PF01	4-hydroxy-tetrahydrodipicolinate reductase 2 chloroplastic	100272879	27.186	1.5473	3.2	1	1	1	1.01283	0.8203	0.918717	0.174616	0.907075	0.041884	1.03312	0.39788	0.940709	0.2203	0.971864	0.55104	0.931286	0.32608	0.863205	0.123382	0.926896	0.22562	chloroplast	GO:0043648 dicarboxylic acid metabolic process; GO:0016053 organic acid biosynthetic process; GO:0009066 aspartate family amino acid metabolic process; GO:0044699 single-organism process; GO:0009058 biosynthetic process; GO:1901566 organonitrogen compound biosynthetic process; GO:0044237 cellular metabolic process; GO:0071704 organic substance metabolic process; GO:0008152 metabolic process; GO:0…		GO:0016627 oxidoreductase activity, acting on the CH-CH group of donors; GO:0016628 oxidoreductase activity, acting on the CH-CH group of donors, NAD or NADP as acceptor; GO:0003824 catalytic activity; GO:0008839 4-hydroxy-tetrahydrodipicolinate reductase; GO:0016491 oxidoreductase activity;				IPR016040; IPR000846;	NAD(P)-binding domain; Dihydrodipicolinate reductase, N-terminal;
A0A1D6KRB5	DEAD-box ATP-dependent RNA helicase 8	100283799	50.991	3.9243	16.3	6	9	1	0.691329		0.640414		0.926352		0.86064		1.10066		0.947269		1.71272		1.66895		0.974441		peroxisome			GO:0005524 ATP binding; GO:1901265 nucleoside phosphate binding; GO:0004386 helicase activity; GO:0001882 nucleoside binding; GO:0043167 ion binding; GO:0016817 hydrolase activity, acting on acid anhydrides; GO:0016787 hydrolase activity; GO:0000166 nucleotide binding; GO:0017111 nucleoside-triphosphatase activity; GO:0097159 organic cyclic compound binding; GO:1901363 heterocyclic compound bindi…				IPR011545; IPR014014; IPR014001; IPR027417; IPR001650;	DEAD/DEAH box helicase domain; RNA helicase, DEAD-box type, Q motif; Helicase superfamily 1/2, ATP-binding domain; P-loop containing nucleoside triphosphate hydrolase; Helicase, C-terminal;
A0A1D6NZU8	Pyrophosphate--fructose 6-phosphate 1-phosphotransferase subunit alpha 2	ZEAMMB73_Zm00001d045919	46.755	-2	15.7	7	7	1																			chloroplast	GO:0006757 ATP generation from ADP; GO:0009116 nucleoside metabolic process; GO:0042278 purine nucleoside metabolic process; GO:0006165 nucleoside diphosphate phosphorylation; GO:0046031 ADP metabolic process; GO:0019362 pyridine nucleotide metabolic process; GO:0006096 glycolytic process; GO:0009167 purine ribonucleoside monophosphate metabolic process; GO:0009117 nucleotide metabolic process; G…		GO:0003872 6-phosphofructokinase activity; GO:0019200 carbohydrate kinase activity; GO:0016301 kinase activity; GO:0016773 phosphotransferase activity, alcohol group as acceptor; GO:0003824 catalytic activity; GO:0008443 phosphofructokinase activity; GO:0016740 transferase activity; GO:0016772 transferase activity, transferring phosphorus-containing groups;				IPR013981; IPR000023;	Pyrophosphate-dependent phosphofructokinase, alpha-helical domain; Phosphofructokinase domain;
B4FD65	Delta3,5-delta2,4-dienoyl-CoA isomerase	100192936	30.168	12.01	29.5	6	9	6	0.903485	0.20184	0.776944	0.021705	0.859941	0.027899	1.08366	0.55972	0.895744	0.3969	0.970683	0.77998	1.06311	0.29272	0.987646	0.835	0.92902	0.027959	cytoplasm	GO:0008152 metabolic process;	GO:0043226 organelle; GO:0043231 intracellular membrane-bounded organelle; GO:0043229 intracellular organelle; GO:0044464 cell part; GO:0005622 intracellular; GO:0005777 peroxisome; GO:0042579 microbody; GO:0005737 cytoplasm; GO:0044424 intracellular part; GO:0005623 cell; GO:0043227 membrane-bounded organelle; GO:0044444 cytoplasmic part;	GO:0051750 delta3,5-delta2,4-dienoyl-CoA isomerase activity; GO:0016853 isomerase activity; GO:0016860 intramolecular oxidoreductase activity; GO:0003824 catalytic activity; GO:0016863 intramolecular oxidoreductase activity, transposing C=C bonds;	K12663	ECH1; Delta(3,5)-Delta(2,4)-dienoyl-CoA isomerase [EC:5.3.3.-]	zma04146 Peroxisome - Zea mays (maize);	IPR029045; IPR014748;	ClpP/crotonase-like domain; Crontonase, C-terminal;
A0A1D6E4M0	Elongation factor G, chloroplastic	103646146	84.598	323.31	65.4	38	110	8	1.07843	0.38618	1.36035	0.00024499	1.26141	0.030003	1.099	0.011882	1.04439	0.079443	1.14779	0.0024175	0.886201	0.00026015	1.04002	0.043797	1.17358	0.000177819	mitochondria	GO:0006518 peptide metabolic process; GO:0006414 translational elongation; GO:0043043 peptide biosynthetic process; GO:0044267 cellular protein metabolic process; GO:0006807 nitrogen compound metabolic process; GO:0009058 biosynthetic process; GO:0043603 cellular amide metabolic process; GO:0044238 primary metabolic process; GO:1901566 organonitrogen compound biosynthetic process; GO:1901576 orga…	GO:0043226 organelle; GO:0043231 intracellular membrane-bounded organelle; GO:0043229 intracellular organelle; GO:0005622 intracellular; GO:0044464 cell part; GO:0005737 cytoplasm; GO:0044424 intracellular part; GO:0005623 cell; GO:0043227 membrane-bounded organelle; GO:0009536 plastid; GO:0044444 cytoplasmic part; GO:0009507 chloroplast;	GO:1901265 nucleoside phosphate binding; GO:0003746 translation elongation factor activity; GO:0016817 hydrolase activity, acting on acid anhydrides; GO:0016787 hydrolase activity; GO:1901363 heterocyclic compound binding; GO:0097159 organic cyclic compound binding; GO:0016462 pyrophosphatase activity; GO:0032553 ribonucleotide binding; GO:0003824 catalytic activity; GO:0005488 binding; GO:003255…	K02355			IPR027417; IPR000795; IPR005517; IPR005225; IPR004161; IPR000640; IPR020568; IPR014721; IPR009022; IPR009000;	P-loop containing nucleoside triphosphate hydrolase; Transcription factor, GTP-binding domain; Translation elongation factor EFG/EF2, domain IV; Small GTP-binding protein domain; Translation elongation factor EFTu-like, domain 2; Translation elongation factor EFG, V domain; Ribosomal protein S5 domain 2-type fold; Ribosomal protein S5 domain 2-type fold, subgroup; Elongation factor G, III-V domai…
B6UGC8	Uncharacterized protein	ZEAMMB73_Zm00001d053349	14.668	1.3026	6.2	1	1	1																			chloroplast
A0A1D6NL28	Aldehyde dehydrogenase3	541913	47.861	6.5509	8.5	3	3	1	0.964683	0.82564	0.849575	0.3119	0.880678	0.107577	1.03598	0.89408	1.01589	0.87722	1.05244	0.64762	0.876024	0.46196	0.9645	0.85636	1.101	0.6234	cytoplasm	GO:0044699 single-organism process; GO:0008152 metabolic process; GO:0055114 oxidation-reduction process; GO:0044710 single-organism metabolic process;		GO:0016620 oxidoreductase activity, acting on the aldehyde or oxo group of donors, NAD or NADP as acceptor; GO:0003824 catalytic activity; GO:0016491 oxidoreductase activity; GO:0016903 oxidoreductase activity, acting on the aldehyde or oxo group of donors;				IPR016161; IPR015590; IPR016162; IPR016163;	Aldehyde/histidinol dehydrogenase; Aldehyde dehydrogenase domain; Aldehyde dehydrogenase N-terminal domain; Aldehyde dehydrogenase, C-terminal;
A0A096SYZ6	Vacuolar protein sorting 55 (VPS55) family protein	ZEAMMB73_Zm00001d041993	12.373	3.5366	15.9	1	1	1																			extracellular		GO:0031224 intrinsic component of membrane; GO:0016020 membrane; GO:0016021 integral component of membrane; GO:0044425 membrane part;
B4F7W5	Alpha/beta-Hydrolases superfamily protein	100191177	36.742	0.9997	4.8	1	1	1																			cytoplasm		GO:0043226 organelle; GO:0043231 intracellular membrane-bounded organelle; GO:0043229 intracellular organelle; GO:0005783 endoplasmic reticulum; GO:0044464 cell part; GO:0005622 intracellular; GO:0005737 cytoplasm; GO:0012505 endomembrane system; GO:0044424 intracellular part; GO:0005794 Golgi apparatus; GO:0043227 membrane-bounded organelle; GO:0005623 cell; GO:0044444 cytoplasmic part;	GO:0016787 hydrolase activity; GO:0052689 carboxylic ester hydrolase activity; GO:0047372 acylglycerol lipase activity; GO:0016298 lipase activity; GO:0003824 catalytic activity; GO:0016788 hydrolase activity, acting on ester bonds;	K01054	MGLL; acylglycerol lipase [EC:3.1.1.23]	zma01100 Metabolic pathways - Zea mays (maize); zma00561 Glycerolipid metabolism - Zea mays (maize);	IPR029058; IPR000073; IPR022742;	Alpha/Beta hydrolase fold; Alpha/beta hydrolase fold-1; Serine aminopeptidase, S33;
A0A1D6FUK3	Tudor/PWWP/MBT superfamily protein	ZEAMMB73_Zm00001d010869	104.7	6.4986	3.6	3	4	3	0.967487	0.662	0.86553	0.03402	0.894617	0.22728	1.2164	0.00854	0.794475	0.0101564	0.966396	0.40756	0.930572	0.2689	0.971072	0.66482	1.04352	0.61382	cytoplasm							IPR000313;	PWWP domain;
A0A1D6F9L8	2-oxoisovalerate dehydrogenase subunit beta 1 mitochondrial	100273293	36.938	35.801	42	11	14	11	1.03074	0.82154	0.933944	0.7159	0.906091	0.3099	1.10081	0.25018	0.932546	0.31302	1.02656	0.48974	1.07028	0.46676	1.19783	0.077422	1.11917	0.24646	cytoplasm	GO:0008152 metabolic process;		GO:0003824 catalytic activity;				IPR009014; IPR033248; IPR029061; IPR005475;	Transketolase C-terminal/Pyruvate-ferredoxin oxidoreductase domain II; Transketolase, C-terminal domain; Thiamin diphosphate-binding fold; Transketolase-like, pyrimidine-binding domain;
A0A096S6K6	UBP1-associated protein 2A	100283567	46.622	19.779	21.8	9	13	8	0.951213	0.38062	0.781162	0.0074846	0.821227	0.0124247	1.02147	0.59522	0.850955	0.0042757	0.869226	0.035878	1.01601	0.71644	0.876648	0.028077	0.862836	0.0036244	chloroplast			GO:0097159 organic cyclic compound binding; GO:1901363 heterocyclic compound binding; GO:1901265 nucleoside phosphate binding; GO:0005488 binding; GO:0003676 nucleic acid binding; GO:0000166 nucleotide binding; GO:0036094 small molecule binding;	K12741	HNRNPA1_3; heterogeneous nuclear ribonucleoprotein A1/A3	zma03040 Spliceosome - Zea mays (maize);	IPR000504; IPR012677;	RNA recognition motif domain; Nucleotide-binding alpha-beta plait domain;
A0A1D6IGU3	Alpha 14-glycosyltransferase family protein	ZEAMMB73_Zm00001d021823	44.59	5.2469	10.1	3	3	3	0.970561		0.904324		0.931754		0.80101		1.314		1.05253		0.906568		1.03145		1.13776		mitochondria
B4F9I1	Alpha/beta-Hydrolases superfamily protein	100274448	60.002	19.232	15.1	8	13	6	0.947409	0.22642	0.704176	0.0023972	0.743265	0.0055028	0.99288	0.92628	0.879074	0.025261	0.872816	0.074803	1.03755	0.32246	1.15251	0.0085211	1.1108	0.045565	plasma membrane	GO:0006508 proteolysis; GO:0008152 metabolic process; GO:0043170 macromolecule metabolic process; GO:0019538 protein metabolic process; GO:0044238 primary metabolic process; GO:0071704 organic substance metabolic process;		GO:0070011 peptidase activity, acting on L-amino acid peptides; GO:0016787 hydrolase activity; GO:0008233 peptidase activity; GO:0003824 catalytic activity; GO:0017171 serine hydrolase activity; GO:0008236 serine-type peptidase activity;	K01285			IPR029058;	Alpha/Beta hydrolase fold;
A0A1D6DVM3	Protein KAKU4	100191866	57.032	2.4549	5.1	2	2	1	0.918919		0.629344		0.684874		0.805281		0.959016		0.772277		0.850187		0.779026		0.9163		nucleus
A0A1D6Q4X8	LRR receptor-like serine/threonine-protein kinase EFR	ZEAMMB73_Zm00001d051093	96.95	5.782	5.8	5	5	4	1.08538	0.80278	1.23469	0.180163	1.13756	0.52398	1.13345	0.62648	1.08763	0.58052	1.23277	0.188903	0.875	0.196061	1.10197	0.196621	1.25939	0.033722	plasma membrane	GO:0016310 phosphorylation; GO:0044267 cellular protein metabolic process; GO:0044238 primary metabolic process; GO:0044237 cellular metabolic process; GO:0006796 phosphate-containing compound metabolic process; GO:0071704 organic substance metabolic process; GO:0008152 metabolic process; GO:0006468 protein phosphorylation; GO:0006793 phosphorus metabolic process; GO:0044260 cellular macromolecul…	GO:0031224 intrinsic component of membrane; GO:0016020 membrane; GO:0016021 integral component of membrane; GO:0044425 membrane part;	GO:0005524 ATP binding; GO:1901265 nucleoside phosphate binding; GO:0016773 phosphotransferase activity, alcohol group as acceptor; GO:0001882 nucleoside binding; GO:0043167 ion binding; GO:0005515 protein binding; GO:0004672 protein kinase activity; GO:0000166 nucleotide binding; GO:0097159 organic cyclic compound binding; GO:1901363 heterocyclic compound binding; GO:0032549 ribonucleoside bindi…				IPR000719; IPR013210; IPR032675; IPR013320; IPR011009;	Protein kinase domain; Leucine-rich repeat-containing N-terminal, plant-type; Leucine-rich repeat domain, L domain-like; Concanavalin A-like lectin/glucanase domain; Protein kinase-like domain;
A0A1D6QSK4	Protein kinase superfamily protein	100194403	31.959	1.3617	3.8	1	2	1	1.33195	0.108598	0.766223	0.15472	0.575265	0.049865	2.0797	0.0105973	0.488139	0.010059	1.01518	0.86588	0.62428	0.02476	0.634471	0.0090171	1.01632	0.81268	nucleus	GO:0016310 phosphorylation; GO:0044267 cellular protein metabolic process; GO:0044238 primary metabolic process; GO:0044237 cellular metabolic process; GO:0006796 phosphate-containing compound metabolic process; GO:0071704 organic substance metabolic process; GO:0008152 metabolic process; GO:0006468 protein phosphorylation; GO:0006793 phosphorus metabolic process; GO:0044260 cellular macromolecul…		GO:0004672 protein kinase activity; GO:0016301 kinase activity; GO:0016773 phosphotransferase activity, alcohol group as acceptor; GO:0003824 catalytic activity; GO:0016740 transferase activity; GO:0016772 transferase activity, transferring phosphorus-containing groups;				IPR001245; IPR011009;	Serine-threonine/tyrosine-protein kinase catalytic domain; Protein kinase-like domain;
A0A1D6JMX9	Glutathione S-transferase12	541830	9.2863	1.5123	21.5	2	3	1	0.381426	0.005837	0.397292	0.0073568	1.0416	0.71274	0.630325	0.128357	1.20515	0.3596	0.759635	0.21572	1.66841	0.052442	1.1232	0.43864	0.673213	0.0143443	nucleus							IPR004046; IPR010987;	Glutathione S-transferase, C-terminal; Glutathione S-transferase, C-terminal-like;
C0P9V5	Xylulose kinase-2	ZEAMMB73_Zm00001d006929	61.602	35.729	27.6	11	14	11	1.01222	0.88442	0.964371	0.47046	0.952732	0.5314	0.939076	0.28808	1.04779	0.21324	0.98395	0.79122	1.10054	0.025642	1.2128	0.0025165	1.10201	0.0104212	chloroplast	GO:0016310 phosphorylation; GO:0044281 small molecule metabolic process; GO:0044699 single-organism process; GO:0005975 carbohydrate metabolic process; GO:0044238 primary metabolic process; GO:0044237 cellular metabolic process; GO:0006796 phosphate-containing compound metabolic process; GO:0071704 organic substance metabolic process; GO:0044723 single-organism carbohydrate metabolic process; GO:…	GO:0044464 cell part; GO:0005622 intracellular; GO:0005737 cytoplasm; GO:0044424 intracellular part; GO:0005829 cytosol; GO:0005623 cell; GO:0044444 cytoplasmic part;	GO:0004856 xylulokinase activity; GO:0019200 carbohydrate kinase activity; GO:0016301 kinase activity; GO:0016773 phosphotransferase activity, alcohol group as acceptor; GO:0003824 catalytic activity; GO:0016740 transferase activity; GO:0016772 transferase activity, transferring phosphorus-containing groups;	K00854	xylB; xylulokinase [EC:2.7.1.17]	zma01100 Metabolic pathways - Zea mays (maize); zma00040 Pentose and glucuronate interconversions - Zea mays (maize);	IPR018485; IPR018484;	Carbohydrate kinase, FGGY, C-terminal; Carbohydrate kinase, FGGY, N-terminal;
Q6R977	NADH-ubiquinone oxidoreductase chain 1	nad1	35.638	11.139	5.8	1	2	1	1.08195	0.4053	1.0594	0.53982	0.979152	0.72918	0.860846	0.084124	1.16363	0.16096	1.00171	0.99108	1.24682	0.053204	1.31394	0.0100789	1.05384	0.51582	vacuolar membrane	GO:0044699 single-organism process; GO:0008152 metabolic process; GO:0055114 oxidation-reduction process; GO:0044710 single-organism metabolic process;	GO:0043229 intracellular organelle; GO:0016020 membrane; GO:0071944 cell periphery; GO:0005737 cytoplasm; GO:0031224 intrinsic component of membrane; GO:0044424 intracellular part; GO:0005623 cell; GO:0016021 integral component of membrane; GO:0005739 mitochondrion; GO:0005886 plasma membrane; GO:0043231 intracellular membrane-bounded organelle; GO:0043226 organelle; GO:0044425 membrane part; GO:…	GO:0050136 NADH dehydrogenase (quinone) activity; GO:0016651 oxidoreductase activity, acting on NAD(P)H; GO:0003954 NADH dehydrogenase activity; GO:0003824 catalytic activity; GO:0016655 oxidoreductase activity, acting on NAD(P)H, quinone or similar compound as acceptor; GO:0008137 NADH dehydrogenase (ubiquinone) activity; GO:0016491 oxidoreductase activity;
A0A1D6M411	Pyruvate, phosphate dikinase	ZEAMMB73_Zm00001d038163	101.25	7.6428	64.5	46	566	1	0.575255												0.455567		1.73238		3.80269		cytoplasm	GO:0016310 phosphorylation; GO:0044281 small molecule metabolic process; GO:0044763 single-organism cellular process; GO:0044699 single-organism process; GO:0044237 cellular metabolic process; GO:0006796 phosphate-containing compound metabolic process; GO:0071704 organic substance metabolic process; GO:0008152 metabolic process; GO:0006090 pyruvate metabolic process; GO:0006793 phosphorus metabol…		GO:0005524 ATP binding; GO:1901265 nucleoside phosphate binding; GO:0016781 phosphotransferase activity, paired acceptors; GO:0001882 nucleoside binding; GO:0043167 ion binding; GO:0000166 nucleotide binding; GO:0097159 organic cyclic compound binding; GO:1901363 heterocyclic compound binding; GO:0032549 ribonucleoside binding; GO:0097367 carbohydrate derivative binding; GO:0016301 kinase activit…	K01006	ppdK; pyruvate, orthophosphate dikinase [EC:2.7.9.1]	zma01200 Carbon metabolism - Zea mays (maize); zma01100 Metabolic pathways - Zea mays (maize); zma00710 Carbon fixation in photosynthetic organisms - Zea mays (maize); zma00620 Pyruvate metabolism - Zea mays (maize);	IPR002192; IPR015813; IPR008279; IPR013816; IPR000121; IPR013815;	Pyruvate phosphate dikinase, PEP/pyruvate-binding; Pyruvate/Phosphoenolpyruvate kinase-like domain; PEP-utilising enzyme, mobile domain; ATP-grasp fold, subdomain 2; PEP-utilising enzyme, C-terminal; ATP-grasp fold, subdomain 1;
A0A1D6F5J1	Uncharacterized protein	ZEAMMB73_Zm00001d007320	23.199	59.01	29.6	6	11	2	1.15011	0.166763	1.00952	0.87772	0.877759	0.104763	0.83187	0.0064807	0.817798	0.029441	0.680301	0.0050032	1.04346	0.49854	0.755523	0.0025237	0.724054	0.0069984	cytoplasm
A0A1D6L9A5	p-loop containing nucleoside triphosphate hydrolase superfamily protein	107980441	30.409	1.7763	3.3	1	1	1	1.14909		0.798722		0.695088		1.1943		0.994695		1.18796		1.0997		1.04885		0.953762		cytoplasm
A0A1D6I1J6	THO complex subunit 3	100272607	32.254	13.18	16.2	4	4	4	1.00096		0.989494		0.98855		1.38861		0.938924		1.3038		1.31949		1.07881		0.817595		cytoplasm			GO:0005515 protein binding; GO:0005488 binding;				IPR017986; IPR015943;	WD40-repeat-containing domain; WD40/YVTN repeat-like-containing domain;
C4IZS6	Amidase 1	100384731	47.267	75.554	38.7	13	19	13	1.06401	0.044856	1.12703	0.0150582	1.05923	0.10716	1.14387	0.0118227	0.918634	0.025697	1.0508	0.20008	0.977876	0.75858	1.00647	0.90472	1.02924	0.5056	cytoplasm	GO:0042446 hormone biosynthetic process; GO:0065008 regulation of biological quality; GO:0006725 cellular aromatic compound metabolic process; GO:0016053 organic acid biosynthetic process; GO:0044699 single-organism process; GO:0009058 biosynthetic process; GO:1901566 organonitrogen compound biosynthetic process; GO:0042435 indole-containing compound biosynthetic process; GO:0044237 cellular meta…	GO:0044464 cell part; GO:0005622 intracellular; GO:0005737 cytoplasm; GO:0044424 intracellular part; GO:0005829 cytosol; GO:0005623 cell; GO:0044444 cytoplasmic part;	GO:0016787 hydrolase activity; GO:0016811 hydrolase activity, acting on carbon-nitrogen (but not peptide) bonds, in linear amides; GO:0003824 catalytic activity; GO:0016810 hydrolase activity, acting on carbon-nitrogen (but not peptide) bonds; GO:0004040 amidase activity; GO:0043864 indoleacetamide hydrolase activity;				IPR023631;	Amidase signature domain;
B4FIV0	Succinate--CoA ligase [ADP-forming] subunit alpha, mitochondrial	100216609	34.279	46.139	43.8	10	29	1	1.12874		0.772455		0.68435		1.26278		1.09786		1.38636		0.997692		1.15154		1.1542		chloroplast	GO:0008152 metabolic process;		GO:0003824 catalytic activity; GO:0048037 cofactor binding; GO:0005488 binding; GO:0016874 ligase activity;	K01899	LSC1; succinyl-CoA synthetase alpha subunit [EC:6.2.1.4 6.2.1.5]	zma01200 Carbon metabolism - Zea mays (maize); zma00640 Propanoate metabolism - Zea mays (maize); zma01110 Biosynthesis of secondary metabolites - Zea mays (maize); zma01100 Metabolic pathways - Zea mays (maize); zma00020 Citrate cycle (TCA cycle) - Zea mays (maize);	IPR005811; IPR016040; IPR003781; IPR016102;	ATP-citrate lyase/succinyl-CoA ligase; NAD(P)-binding domain; CoA-binding; Succinyl-CoA synthetase-like;
A0A1D6H0V9	Uncharacterized protein	103626620	300.71	47.147	3.5	9	9	9	1.00393	0.96904	0.944382	0.53356	0.940683	0.49882	1.1132	0.27406	1.08529	0.33492	1.20814	0.056559	1.01634	0.80262	1.14176	0.34404	1.1234	0.4123	nucleus
A0A1D6IW67	Auxilin-related protein 1	103640949	98.382	4.7479	8.9	8	10	3	0.992658	0.95312	1.14836	0.32976	1.15686	0.28606	1.0274	0.9559	0.931473	0.79704	0.956993	0.81024	1.06862	0.65942	1.16276	0.32418	1.0881	0.52828	nucleus							IPR001623;	DnaJ domain;
A0A1D6NC83	50S ribosomal protein L13 chloroplastic	ZEAMMB73_Zm00001d043465	23.124	9.7954	37.7	9	28	2	1.23082	0.090238	1.71678	0.0047191	1.39483	0.00128116	1.02649	0.65886	0.975698	0.64226	1.00154	0.97548	1.16981	0.006182	0.978658	0.4717	0.836594	0.00078293	chloroplast	GO:0006518 peptide metabolic process; GO:0043043 peptide biosynthetic process; GO:0044267 cellular protein metabolic process; GO:0006807 nitrogen compound metabolic process; GO:0009058 biosynthetic process; GO:0043603 cellular amide metabolic process; GO:0044238 primary metabolic process; GO:1901566 organonitrogen compound biosynthetic process; GO:1901576 organic substance biosynthetic process; G…	GO:0005840 ribosome; GO:0043226 organelle; GO:0043229 intracellular organelle; GO:0043232 intracellular non-membrane-bounded organelle; GO:0044464 cell part; GO:0005622 intracellular; GO:0005737 cytoplasm; GO:0032991 macromolecular complex; GO:0044424 intracellular part; GO:1990904 ribonucleoprotein complex; GO:0005623 cell; GO:0030529 intracellular ribonucleoprotein complex; GO:0044444 cytoplasm…	GO:0003735 structural constituent of ribosome; GO:0005198 structural molecule activity;	K02871	RP-L13; large subunit ribosomal protein L13	zma03010 Ribosome - Zea mays (maize);
A0A1D6PN70	DEAD-box ATP-dependent RNA helicase 40	ZEAMMB73_Zm00001d048632	72.038	-2	10.5	6	12	1	1.0688		0.931204		0.871264		1.09361		0.905337		0.990088		0.982833		1.05579		1.07424		nucleus			GO:0005524 ATP binding; GO:1901265 nucleoside phosphate binding; GO:0004386 helicase activity; GO:0001882 nucleoside binding; GO:0043167 ion binding; GO:0016817 hydrolase activity, acting on acid anhydrides; GO:0016787 hydrolase activity; GO:0000166 nucleotide binding; GO:0017111 nucleoside-triphosphatase activity; GO:0097159 organic cyclic compound binding; GO:1901363 heterocyclic compound bindi…				IPR011545; IPR027417; IPR014001; IPR001650;	DEAD/DEAH box helicase domain; P-loop containing nucleoside triphosphate hydrolase; Helicase superfamily 1/2, ATP-binding domain; Helicase, C-terminal;
A0A1D6JLD9	Cyclin-T1-5	103630860	33.421	3.472	7.2	2	2	2	0.854204		0.816637		0.956021		0.87732		1.0966		0.962066		0.637043		0.563953		0.885267		nucleus							IPR013763;	Cyclin-like;
A0A1D6HN65	Formin-like protein	ZEAMMB73_Zm00001d018371	156.67	4.017	1	1	1	1	1.19578		1.08032		0.903442		0.854982		0.777315		0.664591		0.930541		1.20531		1.29528		cytoplasm			GO:0005515 protein binding; GO:0005488 binding;				IPR029021; IPR015425; IPR014020; IPR000008;	Protein-tyrosine phosphatase-like; Formin, FH2 domain; Tensin phosphatase, C2 domain; C2 domain;
A0A1D6KXI2	IND1(Iron-sulfur protein required for NADH dehydrogenase)-like	ZEAMMB73_Zm00001d033294	18.168	9.3254	11.9	2	2	2	1.00511	0.97198	0.906579	0.157803	0.901973	0.26418	1.0814	0.105859	0.971978	0.44984	1.05109	0.084862	0.891403	0.00083509	1.0265	0.8869	1.15156	0.32326	chloroplast							IPR027417;	P-loop containing nucleoside triphosphate hydrolase;
A0A1D6H156	60S ribosomal protein L37a-2	ZEAMMB73_Zm00001d015301	8.0296	3.2858	22.2	2	3	2	1.15119		1.04111		0.904378		1.12981		0.91234		1.03077		0.926549		0.99292		1.07163		nucleus	GO:0006518 peptide metabolic process; GO:0043043 peptide biosynthetic process; GO:0044267 cellular protein metabolic process; GO:0006807 nitrogen compound metabolic process; GO:0009058 biosynthetic process; GO:0043603 cellular amide metabolic process; GO:0044238 primary metabolic process; GO:1901566 organonitrogen compound biosynthetic process; GO:1901576 organic substance biosynthetic process; G…	GO:0005840 ribosome; GO:0043226 organelle; GO:0043229 intracellular organelle; GO:0043232 intracellular non-membrane-bounded organelle; GO:0044464 cell part; GO:0005622 intracellular; GO:0005737 cytoplasm; GO:0032991 macromolecular complex; GO:0044424 intracellular part; GO:1990904 ribonucleoprotein complex; GO:0005623 cell; GO:0030529 intracellular ribonucleoprotein complex; GO:0044444 cytoplasm…	GO:0003735 structural constituent of ribosome; GO:0005198 structural molecule activity;				IPR011332; IPR011331;	Zinc-binding ribosomal protein; Ribosomal protein L37ae/L37e;
C4J9M0	Metallo-hydrolase/oxidoreductase superfamily protein	ZEAMMB73_Zm00001d020237	40.798	54.138	13.6	3	4	3	0.922721		1.16335	0.6452	1.26078		0.913063	0.6469	0.848866	0.64876	0.775069	0.37018	0.967742		0.734115		0.758586	0.3005	chloroplast							IPR001279;	Metallo-beta-lactamase;
K7VN61	Enolase	100502326	51.304	31.178	23.8	7	10	7	1.00231	0.94852	0.947751	0.52376	0.945563	0.27344	1.10926	0.155479	1.0274	0.6598	1.13965	0.0180202	1.04391	0.43766	1.11321	0.070556	1.06638	0.122276	cytoplasm	GO:0006757 ATP generation from ADP; GO:0009116 nucleoside metabolic process; GO:0042278 purine nucleoside metabolic process; GO:0006165 nucleoside diphosphate phosphorylation; GO:0046031 ADP metabolic process; GO:0019362 pyridine nucleotide metabolic process; GO:0006096 glycolytic process; GO:0009167 purine ribonucleoside monophosphate metabolic process; GO:0009117 nucleotide metabolic process; G…	GO:1902494 catalytic complex; GO:0044464 cell part; GO:0005622 intracellular; GO:0005737 cytoplasm; GO:0032991 macromolecular complex; GO:0044424 intracellular part; GO:0044445 cytosolic part; GO:0005623 cell; GO:0005829 cytosol; GO:0000015 phosphopyruvate hydratase complex; GO:0044444 cytoplasmic part;	GO:0000287 magnesium ion binding; GO:0004634 phosphopyruvate hydratase activity; GO:0003824 catalytic activity; GO:0005488 binding; GO:0043167 ion binding; GO:0046872 metal ion binding; GO:0043169 cation binding; GO:0016829 lyase activity; GO:0016836 hydro-lyase activity; GO:0016835 carbon-oxygen lyase activity;				IPR029065; IPR029017; IPR020810; IPR020811;	Enolase C-terminal domain-like; Enolase N-terminal domain-like; Enolase, C-terminal TIM barrel domain; Enolase, N-terminal;
C0P758	Malic enzyme	100191942	69.133	147.31	32.5	16	24	16	0.89234	0.0141975	0.907177	0.0118817	1.01663	0.59654	1.07881	0.20118	1.04229	0.42536	1.12443	0.0108447	1.08506	0.023197	1.30854	0.00038271	1.20596	0.00138396	mitochondria	GO:0043648 dicarboxylic acid metabolic process; GO:0006970 response to osmotic stress; GO:0006950 response to stress; GO:0009628 response to abiotic stimulus; GO:0055114 oxidation-reduction process; GO:0044281 small molecule metabolic process; GO:0044763 single-organism cellular process; GO:0044699 single-organism process; GO:0009651 response to salt stress; GO:0050896 response to stimulus; GO:00…	GO:0043226 organelle; GO:0043231 intracellular membrane-bounded organelle; GO:0043229 intracellular organelle; GO:0044464 cell part; GO:0005622 intracellular; GO:0005737 cytoplasm; GO:0044424 intracellular part; GO:0043227 membrane-bounded organelle; GO:0005623 cell; GO:0009536 plastid; GO:0005739 mitochondrion; GO:0044444 cytoplasmic part; GO:0009507 chloroplast;	GO:0004471 malate dehydrogenase (decarboxylating) (NAD+) activity; GO:1901265 nucleoside phosphate binding; GO:0046983 protein dimerization activity; GO:0005515 protein binding; GO:0016614 oxidoreductase activity, acting on CH-OH group of donors; GO:0097159 organic cyclic compound binding; GO:1901363 heterocyclic compound binding; GO:0016616 oxidoreductase activity, acting on the CH-OH group of d…				IPR012302; IPR012301; IPR016040;	Malic enzyme, NAD-binding; Malic enzyme, N-terminal domain; NAD(P)-binding domain;
A0A1D6F3N8	Elongation factor Ts family protein	100192861	57.83	3.7585	29	13	40	1	1.34113	0.36858	1.22941	0.45296	0.916699	0.7708	0.962915	0.96132	0.790344	0.27064	0.761034	0.3147	1.16014	0.85266	0.762681	0.55836	0.657402	0.42032	chloroplast	GO:0006518 peptide metabolic process; GO:0006414 translational elongation; GO:0043043 peptide biosynthetic process; GO:0044267 cellular protein metabolic process; GO:0006807 nitrogen compound metabolic process; GO:0009058 biosynthetic process; GO:0043603 cellular amide metabolic process; GO:0044238 primary metabolic process; GO:1901566 organonitrogen compound biosynthetic process; GO:1901576 orga…	GO:0005623 cell; GO:0005622 intracellular; GO:0044464 cell part;	GO:0097159 organic cyclic compound binding; GO:1901363 heterocyclic compound binding; GO:0003723 RNA binding; GO:0008135 translation factor activity, RNA binding; GO:0003746 translation elongation factor activity; GO:0005488 binding; GO:0003676 nucleic acid binding;	K02357			IPR012340; IPR003029; IPR022967;	Nucleic acid-binding, OB-fold; S1 domain; RNA-binding domain, S1;
C0P782	Splicing factor 3B subunit 6-like protein	100382393	14.61	20.23	23.8	2	4	2	0.856713	0.139815	1.25351	0.137865	1.46316	0.0188418	0.786769	0.09442	1.15135	0.2347	0.905846	0.145662	0.982847	0.80882	1.03979	0.7514	1.05794	0.6305	mitochondria			GO:0097159 organic cyclic compound binding; GO:1901363 heterocyclic compound binding; GO:1901265 nucleoside phosphate binding; GO:0005488 binding; GO:0003676 nucleic acid binding; GO:0000166 nucleotide binding; GO:0036094 small molecule binding;	K12833	SF3B14; pre-mRNA branch site protein p14	zma03040 Spliceosome - Zea mays (maize);	IPR000504; IPR012677; IPR034150;	RNA recognition motif domain; Nucleotide-binding alpha-beta plait domain; SF3B14, RNA recognition motif;
A0A1D6F438	Uveal autoantigen with coiled-coil domains and ankyrin repeats isoform 4	ZEAMMB73_Zm00001d007124	13.134	4.2158	27.1	4	5	3	0.962347	0.89432	1.00467	0.88388	1.04398	0.0044636	0.864968	0.13462	1.06671	0.35018	0.922671	0.30582	0.96851	0.94722	0.825192	0.3496	0.852022	0.097122	nucleus	GO:0006810 transport; GO:0051179 localization; GO:0016192 vesicle-mediated transport; GO:0051234 establishment of localization;	GO:0016020 membrane;					IPR010989;	SNARE;
A0A096Q111	AP-1 complex subunit gamma-1	100501945	95.008	27.975	10.8	9	11	3	1.1704	0.189419	1.09072	0.4318	0.931915	0.29878	0.961022	0.63084	0.961827	0.62162	0.924337	0.20992	1.08274	0.358	1.07534	0.46858	0.993166	0.90882	chloroplast	GO:0046907 intracellular transport; GO:0016192 vesicle-mediated transport; GO:0071702 organic substance transport; GO:0015031 protein transport; GO:0051641 cellular localization; GO:0051234 establishment of localization; GO:0006810 transport; GO:0045184 establishment of protein localization; GO:0070727 cellular macromolecule localization; GO:0051649 establishment of localization in cell; GO:00068…	GO:0043229 intracellular organelle; GO:0016020 membrane; GO:0030119 AP-type membrane coat adaptor complex; GO:0098796 membrane protein complex; GO:0048475 coated membrane; GO:0005737 cytoplasm; GO:0012505 endomembrane system; GO:0032991 macromolecular complex; GO:0044424 intracellular part; GO:0005623 cell; GO:0043226 organelle; GO:0043231 intracellular membrane-bounded organelle; GO:0044464 cell…	GO:0022892 substrate-specific transporter activity; GO:0008565 protein transporter activity; GO:0005488 binding; GO:0005215 transporter activity;	K12391			IPR008152; IPR011989; IPR008153; IPR016024; IPR002553; IPR013041;	Clathrin adaptor, alpha/beta/gamma-adaptin, appendage, Ig-like subdomain; Armadillo-like helical; Clathrin adaptor, gamma-adaptin, appendage; Armadillo-type fold; Clathrin/coatomer adaptor, adaptin-like, N-terminal; Coatomer/clathrin adaptor appendage, Ig-like subdomain;
C0PA79	Alpha/beta-Hydrolases superfamily protein	100382733	36.979	13.551	11.4	3	6	3	0.867143	0.00107685	0.810286	0.00026326	0.934432	0.037921	1.06992	0.14624	0.901979	0.040164	0.965042	0.098419	0.988099	0.78866	0.920138	0.063396	0.93122	0.22462	chloroplast							IPR029058;	Alpha/Beta hydrolase fold;
B4FLX8	IBR5	100285227	30.627	6.3769	6.9	1	2	1	0.869552	0.191743	1.13868	0.169642	1.3095	0.037639	0.939837	0.52426	1.11501	0.31854	1.04793	0.47676	1.0227	0.83756	1.01955	0.79486	0.996927	0.98682	nucleus	GO:0035335 peptidyl-tyrosine dephosphorylation; GO:0044267 cellular protein metabolic process; GO:0044238 primary metabolic process; GO:0006470 protein dephosphorylation; GO:0016311 dephosphorylation; GO:0044237 cellular metabolic process; GO:0006796 phosphate-containing compound metabolic process; GO:0071704 organic substance metabolic process; GO:0008152 metabolic process; GO:0006793 phosphorus…		GO:0004725 protein tyrosine phosphatase activity; GO:0003824 catalytic activity; GO:0042578 phosphoric ester hydrolase activity; GO:0016791 phosphatase activity; GO:0016788 hydrolase activity, acting on ester bonds; GO:0016787 hydrolase activity; GO:0008138 protein tyrosine/serine/threonine phosphatase activity; GO:0004721 phosphoprotein phosphatase activity;	K04459			IPR029021; IPR000387; IPR000340; IPR020422;	Protein-tyrosine phosphatase-like; Tyrosine specific protein phosphatases domain; Dual specificity phosphatase, catalytic domain; Dual specificity protein phosphatase domain;
C5G5X3	Geranylgeranyl pyrophosphate synthase1	100502523	38.969	17.834	14.4	3	4	3	1.26045	0.116259	1.01924	0.95122	0.808629	0.21544	1.33786	0.066397	0.742132	0.046985	0.992869	0.97518	1.02438	0.79324	1.06749	0.68184	1.04208	0.74784	chloroplast	GO:0006720 isoprenoid metabolic process; GO:0044711 single-organism biosynthetic process; GO:0044763 single-organism cellular process; GO:0044699 single-organism process; GO:0009058 biosynthetic process; GO:0044255 cellular lipid metabolic process; GO:0044238 primary metabolic process; GO:1901576 organic substance biosynthetic process; GO:0044237 cellular metabolic process; GO:0044249 cellular bi…		GO:0016740 transferase activity; GO:0003824 catalytic activity;	K13789	GGPS; geranylgeranyl diphosphate synthase, type II [EC:2.5.1.1 2.5.1.10 2.5.1.29]	zma00900 Terpenoid backbone biosynthesis - Zea mays (maize); zma01110 Biosynthesis of secondary metabolites - Zea mays (maize); zma01100 Metabolic pathways - Zea mays (maize);	IPR008949;	Isoprenoid synthase domain;
A0A1D6K101	Pentatricopeptide repeat-containing protein	ZEAMMB73_Zm00001d028935	79.005	-2	3.3	1	1	1	1.2844		1.09725		0.854286		0.93488		1.15744		1.08207		1.0219		0.648418		0.634524		chloroplast			GO:0043169 cation binding; GO:0046872 metal ion binding; GO:0005515 protein binding; GO:0008270 zinc ion binding; GO:0046914 transition metal ion binding; GO:0005488 binding; GO:0043167 ion binding;				IPR011990; IPR032867;	Tetratricopeptide-like helical domain; DYW domain;
A0A1D6K4Q7	Uncharacterized protein	ZEAMMB73_Zm00001d029376	36.684	11.373	20.4	5	6	4	1.05207	0.56524	0.966259	0.71038	0.918434	0.28138	0.791468	0.033764	0.976596	0.59156	0.772944	0.02752	1.13603	0.29084	1.07084	0.52926	0.942617	0.16178	nucleus							IPR025131;	Domain of unknown function DUF4057;
A0A1D6MRZ8	Late embryogenesis abundant protein Lea5	103650118	9.6772	3.3271	12.1	1	2	1	1.03743	0.5079	1.10239	0.116998	1.06261	0.38938	1.03791	0.41658	1.22217	0.014402	1.26851	0.0047158	1.17115	0.0086008	1.10006	0.030818	0.939296	0.052839	chloroplast	GO:0006950 response to stress; GO:0050896 response to stimulus;
B6SVC5	Cytochrome P450 family 704 subfamily A polypeptide 2	100275552	62.887	2.1014	2.7	1	1	1	0.678925		0.876945		1.29167		1.21919		0.907677		1.10664		0.970041		1.00207		1.03301		chloroplast	GO:0044699 single-organism process; GO:0008152 metabolic process; GO:0055114 oxidation-reduction process; GO:0044710 single-organism metabolic process;		GO:0097159 organic cyclic compound binding; GO:1901363 heterocyclic compound binding; GO:0020037 heme binding; GO:0005506 iron ion binding; GO:0046914 transition metal ion binding; GO:0003824 catalytic activity; GO:0005488 binding; GO:0043167 ion binding; GO:0043169 cation binding; GO:0046872 metal ion binding; GO:0016705 oxidoreductase activity, acting on paired donors, with incorporation or red…
A0A1D6FR51	Uncharacterized protein	ZEAMMB73_Zm00001d010456	58.727	43.56	5.2	2	2	2	1.22044	0.48794	1.03073	0.7696	0.844554	0.53456	1.16864	0.63368	1.05114	0.82434	1.2284	0.36556	1.02961	0.95202	1.22086	0.49064	1.18576	0.59764	chloroplast		GO:0031224 intrinsic component of membrane; GO:0016020 membrane; GO:0016021 integral component of membrane; GO:0044425 membrane part;
B4FWL9	Mitochondrial import inner membrane translocase subunit TIM22-2	100273617	23.384	1.9249	13.6	2	2	1	1.02087		0.999093		0.978667		0.868778		1.14271		0.99276		0.841639		1.14175		1.35658		chloroplast		GO:0031224 intrinsic component of membrane; GO:0016020 membrane; GO:0016021 integral component of membrane; GO:0044425 membrane part;
B7ZY66	Indeterminate domain p10	ZEAMMB73_Zm00001d017560	60.975	1.7068	3.4	2	2	1																			nucleus			GO:0097159 organic cyclic compound binding; GO:1901363 heterocyclic compound binding; GO:0005488 binding; GO:0003676 nucleic acid binding; GO:0043167 ion binding; GO:0043169 cation binding; GO:0046872 metal ion binding;				IPR015880; IPR007087; IPR022755; IPR013087;	Zinc finger, C2H2-like; Zinc finger, C2H2; Zinc finger, double-stranded RNA binding; Zinc finger C2H2-type/integrase DNA-binding domain;
A0A1D6MUM9	Putative ATP synthase 24 kDa subunit mitochondrial	ZEAMMB73_Zm00001d041144	16.554	4.2561	21.6	5	11	1																			chloroplast	GO:0032502 developmental process; GO:0044707 single-multicellular organism process; GO:0009555 pollen development; GO:0044767 single-organism developmental process; GO:0044699 single-organism process; GO:0007275 multicellular organism development; GO:0048229 gametophyte development; GO:0048856 anatomical structure development; GO:0032501 multicellular organismal process;
K7VWF2	Outer membrane OMP85 family protein	100274105	57.242	18.399	16.1	8	11	8	0.966272	0.37382	0.982777	0.59366	1.01708	0.47334	1.14297	0.020857	1.01029	0.73294	1.15472	0.0086018	1.06878	0.159157	1.25388	0.0006583	1.17319	0.0069247	nucleus,plasma membrane		GO:0016020 membrane; GO:0019867 outer membrane;		K07277			IPR000184;	Bacterial surface antigen (D15);
A0A1D6EP61	Serine carboxypeptidase-like 19	100284785	32.552	1.5641	14.1	3	3	1																			cytoplasm	GO:0006508 proteolysis; GO:0008152 metabolic process; GO:0043170 macromolecule metabolic process; GO:0019538 protein metabolic process; GO:0044238 primary metabolic process; GO:0071704 organic substance metabolic process;		GO:0004180 carboxypeptidase activity; GO:0008233 peptidase activity; GO:0008238 exopeptidase activity; GO:0003824 catalytic activity; GO:0017171 serine hydrolase activity; GO:0008236 serine-type peptidase activity; GO:0070011 peptidase activity, acting on L-amino acid peptides; GO:0016787 hydrolase activity; GO:0004185 serine-type carboxypeptidase activity; GO:0070008 serine-type exopeptidase act…				IPR029058;	Alpha/Beta hydrolase fold;
A0A1D6QUB1	Protein arginine N-methyltransferase 1.5	100383756	18.588	3.6108	23.2	3	4	1	0.730175		1.20185		1.64598		0.819071		1.00796		0.825591		1.17014		1.05598		0.902439		chloroplast	GO:0050794 regulation of cellular process; GO:0000381 regulation of alternative mRNA splicing, via spliceosome; GO:0006725 cellular aromatic compound metabolic process; GO:0060255 regulation of macromolecule metabolic process; GO:0019219 regulation of nucleobase-containing compound metabolic process; GO:0009451 RNA modification; GO:0044237 cellular metabolic process; GO:0032259 methylation; GO:00…	GO:0043226 organelle; GO:0043231 intracellular membrane-bounded organelle; GO:0043229 intracellular organelle; GO:0005634 nucleus; GO:0044464 cell part; GO:0005622 intracellular; GO:0044424 intracellular part; GO:0043227 membrane-bounded organelle; GO:0005623 cell;
B6SNJ5	60S ribosomal protein L31	100280866	14.206	50.696	50.8	8	17	0																			cytoplasm	GO:0006518 peptide metabolic process; GO:0043043 peptide biosynthetic process; GO:0044267 cellular protein metabolic process; GO:0006807 nitrogen compound metabolic process; GO:0009058 biosynthetic process; GO:0043603 cellular amide metabolic process; GO:0044238 primary metabolic process; GO:1901566 organonitrogen compound biosynthetic process; GO:1901576 organic substance biosynthetic process; G…	GO:0005840 ribosome; GO:0043226 organelle; GO:0043229 intracellular organelle; GO:0043232 intracellular non-membrane-bounded organelle; GO:0044464 cell part; GO:0005622 intracellular; GO:0005737 cytoplasm; GO:0032991 macromolecular complex; GO:0044424 intracellular part; GO:1990904 ribonucleoprotein complex; GO:0005623 cell; GO:0030529 intracellular ribonucleoprotein complex; GO:0044444 cytoplasm…	GO:0003735 structural constituent of ribosome; GO:0005198 structural molecule activity;	K02910	RP-L31e; large subunit ribosomal protein L31e	zma03010 Ribosome - Zea mays (maize);	IPR023621;	Ribosomal protein L31e domain;
K7UE06	4-coumarate--CoA ligase 1	103653401	60.274	2.4057	3.6	2	2	2	1.13439	0.83018	0.924111	0.7078	0.814634	0.68888	1.36689	0.21464	1.04255	0.78808	1.42506	0.060722	0.977036	0.81346	1.86308	0.034765	1.90687	0.043317	chloroplast	GO:0008152 metabolic process;		GO:0003824 catalytic activity; GO:0016874 ligase activity;				IPR025110; IPR000873;	AMP-binding enzyme C-terminal domain; AMP-dependent synthetase/ligase;
B6TTX8	Mediator of RNA polymerase II transcription subunit 4	100277397	42.918	4.4708	2.5	1	1	1																			chloroplast	GO:0050794 regulation of cellular process; GO:0010468 regulation of gene expression; GO:0006355 regulation of transcription, DNA-templated; GO:0031326 regulation of cellular biosynthetic process; GO:0080090 regulation of primary metabolic process; GO:0060255 regulation of macromolecule metabolic process; GO:0019219 regulation of nucleobase-containing compound metabolic process; GO:0006357 regulat…	GO:0043229 intracellular organelle; GO:0044446 intracellular organelle part; GO:0031981 nuclear lumen; GO:0032991 macromolecular complex; GO:0044424 intracellular part; GO:0005623 cell; GO:0044422 organelle part; GO:0031974 membrane-enclosed lumen; GO:0043226 organelle; GO:0043231 intracellular membrane-bounded organelle; GO:0005654 nucleoplasm; GO:0005634 nucleus; GO:0070013 intracellular organe…	GO:0000989 transcription factor activity, transcription factor binding; GO:0001104 RNA polymerase II transcription cofactor activity; GO:0001076 transcription factor activity, RNA polymerase II transcription factor binding; GO:0003712 transcription cofactor activity; GO:0000988 transcription factor activity, protein binding;
A0A1D6E4N9	Beta-fructofuranosidase 1	ZEAMMB73_Zm00001d002830	71.698	9.1667	4.3	3	3	2	0.933036	0.55068	0.827168	0.172177	0.886535	0.43736	0.74224	0.24166	0.871361	0.4781	0.646758	0.182998	0.961165	0.73882	0.886269	0.52786	0.922078	0.59642	cytoplasm	GO:0008152 metabolic process; GO:0005975 carbohydrate metabolic process; GO:0044238 primary metabolic process; GO:0071704 organic substance metabolic process;	GO:0031224 intrinsic component of membrane; GO:0016020 membrane; GO:0016021 integral component of membrane; GO:0044425 membrane part;	GO:0004575 sucrose alpha-glucosidase activity; GO:0090599 alpha-glucosidase activity; GO:0003824 catalytic activity; GO:0016798 hydrolase activity, acting on glycosyl bonds; GO:0015926 glucosidase activity; GO:0004553 hydrolase activity, hydrolyzing O-glycosyl compounds; GO:0016787 hydrolase activity; GO:0004564 beta-fructofuranosidase activity;	K01193	INV; beta-fructofuranosidase [EC:3.2.1.26]	zma00052 Galactose metabolism - Zea mays (maize); zma00500 Starch and sucrose metabolism - Zea mays (maize); zma01100 Metabolic pathways - Zea mays (maize);	IPR021792; IPR023296; IPR013148; IPR013189; IPR013320;	Beta-fructofuranosidase; Glycosyl hydrolase, five-bladed beta-propellor domain; Glycosyl hydrolase family 32, N-terminal; Glycosyl hydrolase family 32, C-terminal; Concanavalin A-like lectin/glucanase domain;
B4FLZ5	Multifunctional methyltransferase subunit TRM112-like protein	100217212	14.51	9.3758	58	4	4	4	0.951838	0.76282	1.06618	0.69068	1.12012	0.52392	0.896991	0.86512	1.26046	0.54638	1.13062	0.73078	0.979477	0.9859	0.848007	0.67786	0.865776	0.5977	mitochondria				K15448
C4JAC0	Thioredoxin	100856942	34.33	2.2699	5.5	2	2	2	1.20818	0.121522	1.23955	0.114285	1.02596	0.65716	1.22787	0.03588	0.920804	0.174919	1.13062	0.192463	0.947701	0.27906	1.13796	0.048304	1.20076	0.0026767	chloroplast		GO:0043226 organelle; GO:0043231 intracellular membrane-bounded organelle; GO:0043229 intracellular organelle; GO:0016020 membrane; GO:0044464 cell part; GO:0005622 intracellular; GO:0044425 membrane part; GO:0005737 cytoplasm; GO:0031224 intrinsic component of membrane; GO:0044424 intracellular part; GO:0005623 cell; GO:0043227 membrane-bounded organelle; GO:0016021 integral component of membran…
A0A1D6HPY9	ABC transporter F family member 3	100192636	65.714	29.687	18.7	10	11	10	1.07046	0.4417	1.00452	0.9592	0.938402	0.4369	1.13527	0.022175	0.973175	0.62416	1.10482	0.179721	0.983861	0.36914	1.15854	0.0133583	1.17755	0.0094967	cytoplasm			GO:0005524 ATP binding; GO:1901265 nucleoside phosphate binding; GO:0001882 nucleoside binding; GO:0043167 ion binding; GO:0016817 hydrolase activity, acting on acid anhydrides; GO:0016787 hydrolase activity; GO:0000166 nucleotide binding; GO:0017111 nucleoside-triphosphatase activity; GO:0016887 ATPase activity; GO:0097159 organic cyclic compound binding; GO:1901363 heterocyclic compound binding…				IPR032781; IPR003593; IPR003439; IPR027417;	ABC-transporter extension domain; AAA+ ATPase domain; ABC transporter-like; P-loop containing nucleoside triphosphate hydrolase;
A0A1D6PYX5	40S ribosomal protein S8	ZEAMMB73_Zm00001d049942	29.905	2.9367	12.6	3	8	0																			chloroplast	GO:0006518 peptide metabolic process; GO:0043043 peptide biosynthetic process; GO:0044267 cellular protein metabolic process; GO:0006807 nitrogen compound metabolic process; GO:0009058 biosynthetic process; GO:0043603 cellular amide metabolic process; GO:0044238 primary metabolic process; GO:1901566 organonitrogen compound biosynthetic process; GO:1901576 organic substance biosynthetic process; G…	GO:0005840 ribosome; GO:0043226 organelle; GO:0043229 intracellular organelle; GO:0043232 intracellular non-membrane-bounded organelle; GO:0044464 cell part; GO:0005622 intracellular; GO:0005737 cytoplasm; GO:0032991 macromolecular complex; GO:0044424 intracellular part; GO:1990904 ribonucleoprotein complex; GO:0005623 cell; GO:0030529 intracellular ribonucleoprotein complex; GO:0044444 cytoplasm…	GO:0003735 structural constituent of ribosome; GO:0005198 structural molecule activity;
C0PDG8	Serine protease SPPA chloroplastic	100279804	73.968	80.057	25.7	17	26	17	1.04207	0.24326	1.12927	0.041796	1.08368	0.101395	1.09433	0.151398	1.02625	0.5706	1.12305	0.060558	1.05239	0.096164	1.16601	0.00065627	1.10796	0.0153161	chloroplast	GO:0006518 peptide metabolic process; GO:0006465 signal peptide processing; GO:0044267 cellular protein metabolic process; GO:0006807 nitrogen compound metabolic process; GO:0043603 cellular amide metabolic process; GO:0016485 protein processing; GO:0044238 primary metabolic process; GO:0044237 cellular metabolic process; GO:0071704 organic substance metabolic process; GO:0008152 metabolic proces…	GO:0031224 intrinsic component of membrane; GO:0016020 membrane; GO:0016021 integral component of membrane; GO:0044425 membrane part;	GO:0008233 peptidase activity; GO:0016787 hydrolase activity; GO:0003824 catalytic activity;	K04773			IPR029045; IPR002142; IPR004635;	ClpP/crotonase-like domain; Peptidase S49; Peptidase S49, SppA;
B4FX42	Glycolipid transfer protein 1	100283524	22.544	2.2616	32.7	6	7	1	0.852287	0.0021217	1.14184	0.156041	1.33974	0.0171159	0.865858	0.053962	1.15189	0.060861	0.997376	0.95102	0.948363	0.8548	1.0243	0.8029	1.08007	0.38526	cytoplasm	GO:0006810 transport; GO:0006869 lipid transport; GO:1902578 single-organism localization; GO:0046836 glycolipid transport; GO:1901264 carbohydrate derivative transport; GO:0044699 single-organism process; GO:0010876 lipid localization; GO:0071702 organic substance transport; GO:0051179 localization; GO:0033036 macromolecule localization; GO:0044765 single-organism transport; GO:0051234 establish…	GO:0044424 intracellular part; GO:0005623 cell; GO:0044464 cell part; GO:0005622 intracellular; GO:0005737 cytoplasm;	GO:0051861 glycolipid binding; GO:0097367 carbohydrate derivative binding; GO:1901505 carbohydrate derivative transporter activity; GO:0005488 binding; GO:0005319 lipid transporter activity; GO:0017089 glycolipid transporter activity; GO:0008289 lipid binding; GO:0022892 substrate-specific transporter activity; GO:0005215 transporter activity;				IPR014830;	Glycolipid transfer protein domain;
K7USR3	Magnesium-protoporphyrin IX monomethyl ester [oxidative] cyclase chloroplastic	103634652	47.22	55.877	42.9	15	28	15	1.0779	0.086781	1.2067	0.005304	1.11949	0.024338	1.13994	0.00145698	0.801655	0.00057958	0.913836	0.0103849	0.888706	0.0063422	0.869279	0.00079823	0.97814	0.45876	chloroplast	GO:0051188 cofactor biosynthetic process; GO:0046148 pigment biosynthetic process; GO:0006725 cellular aromatic compound metabolic process; GO:0015994 chlorophyll metabolic process; GO:0044699 single-organism process; GO:0009058 biosynthetic process; GO:1901566 organonitrogen compound biosynthetic process; GO:0044237 cellular metabolic process; GO:0071704 organic substance metabolic process; GO:0…		GO:0016709 oxidoreductase activity, acting on paired donors, with incorporation or reduction of molecular oxygen, NAD(P)H as one donor, and incorporation of one atom of oxygen; GO:0003824 catalytic activity; GO:0005488 binding; GO:0043167 ion binding; GO:0043169 cation binding; GO:0046872 metal ion binding; GO:0016705 oxidoreductase activity, acting on paired donors, with incorporation or reducti…	K04035	E1.14.13.81; magnesium-protoporphyrin IX monomethyl ester (oxidative) cyclase [EC:1.14.13.81]	zma00860 Porphyrin and chlorophyll metabolism - Zea mays (maize); zma01110 Biosynthesis of secondary metabolites - Zea mays (maize); zma01100 Metabolic pathways - Zea mays (maize);	IPR009078; IPR003251;	Ferritin-like superfamily; Rubrerythrin;
A0A1D6FDT8	Uncharacterized protein	ZEAMMB73_Zm00001d008531	48.674	1.8828	9	4	4	1																			plasma membrane
B6U144	SelT-like protein	100285126	26.477	12.158	11.6	2	4	2	1.17497	0.35148	1.39929	0.059522	1.19092	0.28848	0.771893	0.034017	1.55291	0.0055035	1.19868	0.108542	0.923655	0.39856	1.11202	0.1067	1.20393	0.057504	extracellular							IPR012336;	Thioredoxin-like fold;
B6UAN8	Uncharacterized protein	ZEAMMB73_Zm00001d035540	6.5585	1.6117	11.9	1	2	1	0.827465		1.10563		1.33617		0.842157		1.20373		1.01373		1.02839		1.12156		1.0906		chloroplast
A0A1D6KGD2	NagB/RpiA/CoA transferase-like superfamily protein	ZEAMMB73_Zm00001d031081	60.485	3.4043	3.9	2	2	2	0.82547	0.0140967	0.80623	0.113238	0.976693	0.77724	1.05483	0.51306	1.05248	0.46852	1.11018	0.116225	1.02497	0.027076	0.896959	0.196517	0.875111	0.14454	chloroplast	GO:0008152 metabolic process; GO:0044237 cellular metabolic process; GO:0009987 cellular process;			K03680	EIF2B4; translation initiation factor eIF-2B subunit delta	zma03013 RNA transport - Zea mays (maize);
B4G0G9	Nitrate-induced NOI protein	ZEAMMB73_Zm00001d012852	25.918	14.969	21.8	5	6	5	0.853917	0.000136597	0.639874	4.3469e-05	0.749339	0.0053448	0.881575	0.035021	1.08503	0.2472	0.956535	0.37602	0.964991	0.051296	0.90987	0.0109765	0.942879	0.045903	nucleus				K13456	RIN4; RPM1-interacting protein 4	zma04626 Plant-pathogen interaction - Zea mays (maize);	IPR008700;	RIN4, pathogenic type III effector avirulence factor Avr cleavage site;
A0A060D8P6	HMG transcription factor (Fragment)	HMG9	13.607	2.7182	18.7	2	5	2	0.897326		1.18717		1.323		0.572414		1.48862		0.852107		0.946616		0.824595		0.871098		nucleus		GO:0043226 organelle; GO:0043231 intracellular membrane-bounded organelle; GO:0043229 intracellular organelle; GO:0005634 nucleus; GO:0044464 cell part; GO:0005622 intracellular; GO:0044424 intracellular part; GO:0043227 membrane-bounded organelle; GO:0005623 cell;	GO:0097159 organic cyclic compound binding; GO:1901363 heterocyclic compound binding; GO:0003677 DNA binding; GO:0005488 binding; GO:0003676 nucleic acid binding;	K11296			IPR009071;	High mobility group box domain;
A0A1D6LCB1	Protein EXPORTIN 1A	100384227	116.89	41.442	13	12	15	2	0.939494	0.70534	1.13256	0.26842	1.2055	0.27162	0.95274	0.58452	1.02955	0.66864	0.980895	0.83354	1.13693	0.168141	1.12344	0.23822	0.988132	0.77176	chloroplast	GO:0045184 establishment of protein localization; GO:0006810 transport; GO:0046907 intracellular transport; GO:0070727 cellular macromolecule localization; GO:0051649 establishment of localization in cell; GO:0006886 intracellular protein transport; GO:0071702 organic substance transport; GO:0008104 protein localization; GO:0033036 macromolecule localization; GO:0034613 cellular protein localizat…	GO:0005623 cell; GO:0005622 intracellular; GO:0044464 cell part;	GO:0031267 small GTPase binding; GO:0017016 Ras GTPase binding; GO:0005488 binding; GO:0005515 protein binding; GO:0008536 Ran GTPase binding; GO:0051020 GTPase binding; GO:0019899 enzyme binding;				IPR001494; IPR014877; IPR011989; IPR013598; IPR016024;	Importin-beta, N-terminal domain; CRM1 C-terminal domain; Armadillo-like helical; Exportin-1/Importin-beta-like; Armadillo-type fold;
B6TVZ1	Vacuolar protein sorting-associated protein 28 homolog	100284642	23.046	27.308	23	4	4	4	0.946268	0.41282	0.859425	0.088455	0.908226	0.093043	0.943079	0.11296	1.04387	0.15708	0.984448	0.56544	0.959902	0.41282	1.0102	0.83122	1.0524	0.39074	chloroplast	GO:0044707 single-multicellular organism process; GO:0007596 blood coagulation; GO:0065008 regulation of biological quality; GO:0050878 regulation of body fluid levels; GO:0006950 response to stress; GO:0044699 single-organism process; GO:0071702 organic substance transport; GO:0044238 primary metabolic process; GO:0050896 response to stimulus; GO:0032501 multicellular organismal process; GO:0015…	GO:0005576 extracellular region;	GO:0004252 serine-type endopeptidase activity; GO:0004175 endopeptidase activity; GO:0008233 peptidase activity; GO:0003824 catalytic activity; GO:0017171 serine hydrolase activity; GO:0008236 serine-type peptidase activity; GO:0070011 peptidase activity, acting on L-amino acid peptides; GO:0016787 hydrolase activity;	K12184	VPS28; ESCRT-I complex subunit VPS28	zma04144 Endocytosis - Zea mays (maize);	IPR017898; IPR017899; IPR018992;	Vacuolar protein sorting-associated, VPS28, N-terminal; Vacuolar protein sorting-associated, VPS28, C-terminal; Thrombin light chain;
A0A1D6EKN7	Glutamine-dependent NAD(+) synthetase	100501566	78.335	29.217	15.4	7	9	7	0.884241		0.860895		0.973597		0.99714		0.938815		0.93613		1.11753		1.10676		0.990359		chloroplast	GO:0051188 cofactor biosynthetic process; GO:0009165 nucleotide biosynthetic process; GO:0019362 pyridine nucleotide metabolic process; GO:0006725 cellular aromatic compound metabolic process; GO:0046496 nicotinamide nucleotide metabolic process; GO:0009117 nucleotide metabolic process; GO:0044699 single-organism process; GO:0009058 biosynthetic process; GO:0019363 pyridine nucleotide biosyntheti…		GO:0005524 ATP binding; GO:1901265 nucleoside phosphate binding; GO:0016874 ligase activity; GO:0001882 nucleoside binding; GO:0043167 ion binding; GO:0016787 hydrolase activity; GO:0000166 nucleotide binding; GO:0016884 carbon-nitrogen ligase activity, with glutamine as amido-N-donor; GO:0016879 ligase activity, forming carbon-nitrogen bonds; GO:0097159 organic cyclic compound binding; GO:190136…				IPR014729; IPR003010; IPR022310;	Rossmann-like alpha/beta/alpha sandwich fold; Carbon-nitrogen hydrolase; NAD/GMP synthase;
B4G0Y4	Translocase of chloroplast	ZEAMMB73_Zm00001d028373	36.381	34.085	38.3	10	13	4	0.982655	0.74876	0.913277	0.118938	0.929397	0.057659	1.27011	0.0169245	0.886892	0.038298	1.12645	0.065317	0.882334	0.08556	1.04858	0.37022	1.18842	0.0109427	cytoplasm	GO:0046907 intracellular transport; GO:0071806 protein transmembrane transport; GO:0071702 organic substance transport; GO:0015031 protein transport; GO:0051641 cellular localization; GO:0051234 establishment of localization; GO:0006810 transport; GO:0045184 establishment of protein localization; GO:0055085 transmembrane transport; GO:0070727 cellular macromolecule localization; GO:0051649 establ…	GO:0016020 membrane; GO:0019867 outer membrane; GO:0044434 chloroplast part; GO:0031090 organelle membrane; GO:0005737 cytoplasm; GO:0031224 intrinsic component of membrane; GO:0044424 intracellular part; GO:0005623 cell; GO:0009707 chloroplast outer membrane; GO:0009941 chloroplast envelope; GO:0044422 organelle part; GO:0044425 membrane part; GO:0005622 intracellular; GO:0044464 cell part; GO:0…	GO:1901265 nucleoside phosphate binding; GO:0015399 primary active transmembrane transporter activity; GO:0008320 protein transmembrane transporter activity; GO:0022892 substrate-specific transporter activity; GO:0016787 hydrolase activity; GO:0022891 substrate-specific transmembrane transporter activity; GO:1901363 heterocyclic compound binding; GO:0097159 organic cyclic compound binding; GO:003…				IPR006703; IPR027417;	AIG1-type guanine nucleotide-binding (G) domain; P-loop containing nucleoside triphosphate hydrolase;
B4FTC2	Proline-rich family protein	100275488	23.654	1.737	20.8	2	4	1	1.27126	0.22088	0.998419	0.9931	0.785377	0.20254	0.878526	0.37582	1.02818	0.78648	0.903282	0.49228	0.66548	0.0055216	0.739566	0.28802	1.11133	0.945	chloroplast
A0A1D6EDX0	Acetyl-CoA carboxylase2	542319	206.3	-2	30.8	47	70	0																			cytoplasm	GO:0044711 single-organism biosynthetic process; GO:0016053 organic acid biosynthetic process; GO:0044281 small molecule metabolic process; GO:0044763 single-organism cellular process; GO:0044699 single-organism process; GO:0009058 biosynthetic process; GO:0044255 cellular lipid metabolic process; GO:0006631 fatty acid metabolic process; GO:0044238 primary metabolic process; GO:0044237 cellular m…		GO:0005524 ATP binding; GO:1901265 nucleoside phosphate binding; GO:0016885 ligase activity, forming carbon-carbon bonds; GO:0001882 nucleoside binding; GO:0043167 ion binding; GO:0016874 ligase activity; GO:0000166 nucleotide binding; GO:0003989 acetyl-CoA carboxylase activity; GO:0016879 ligase activity, forming carbon-nitrogen bonds; GO:0097159 organic cyclic compound binding; GO:1901363 heter…				IPR011762; IPR000022; IPR011053; IPR029045; IPR000089; IPR013537; IPR011764; IPR005482; IPR013816; IPR011763; IPR011054;	Acetyl-coenzyme A carboxyltransferase, N-terminal; Carboxyl transferase; Single hybrid motif; ClpP/crotonase-like domain; Biotin/lipoyl attachment; Acetyl-CoA carboxylase, central domain; Biotin carboxylation domain; Biotin carboxylase, C-terminal; ATP-grasp fold, subdomain 2; Acetyl-coenzyme A carboxyltransferase, C-terminal; Rudiment single hybrid motif;
B4FRS6	VIP1 protein	100282630	25.59	54.076	45.8	8	19	8	0.882322	0.050923	0.885488	0.062682	1.00359	0.89036	0.98924	0.74982	1.06105	0.4239	1.04964	0.4945	1.02073	0.65224	1.03929	0.056923	1.01818	0.63912	mitochondria		GO:0031224 intrinsic component of membrane; GO:0016020 membrane; GO:0016021 integral component of membrane; GO:0044425 membrane part;
C0HIC4	40S ribosomal protein S21	103630203	8.8778	3.423	23.8	2	3	2	1.04654	0.77102	0.889615	0.42816	0.850055	0.3939	0.91007	0.34028	0.965517	0.5925	0.878689	0.21796	0.734183	0.190876	0.706799	0.15598	0.962701	0.5639	mitochondria	GO:0006518 peptide metabolic process; GO:0043043 peptide biosynthetic process; GO:0044267 cellular protein metabolic process; GO:0006807 nitrogen compound metabolic process; GO:0009058 biosynthetic process; GO:0043603 cellular amide metabolic process; GO:0044238 primary metabolic process; GO:1901566 organonitrogen compound biosynthetic process; GO:1901576 organic substance biosynthetic process; G…	GO:0005840 ribosome; GO:0043226 organelle; GO:0043229 intracellular organelle; GO:0043232 intracellular non-membrane-bounded organelle; GO:0044464 cell part; GO:0005622 intracellular; GO:0005737 cytoplasm; GO:0032991 macromolecular complex; GO:0044424 intracellular part; GO:1990904 ribonucleoprotein complex; GO:0005623 cell; GO:0030529 intracellular ribonucleoprotein complex; GO:0044444 cytoplasm…	GO:0003735 structural constituent of ribosome; GO:0005198 structural molecule activity;	K02971	RP-S21e; small subunit ribosomal protein S21e	zma03010 Ribosome - Zea mays (maize);
A0A1D6NVH3	Nuclear speckle RNA-binding protein A	ZEAMMB73_Zm00001d045358	35.489	27.911	27.6	6	10	4	0.901567	0.101843	0.874072	0.028258	0.969503	0.40294	0.818886	0.0119177	0.985629	0.82228	0.807118	0.0038237	1.12143	0.044378	0.863214	0.049015	0.769745	0.010424	chloroplast		GO:0031224 intrinsic component of membrane; GO:0016020 membrane; GO:0016021 integral component of membrane; GO:0044425 membrane part;	GO:0097159 organic cyclic compound binding; GO:1901363 heterocyclic compound binding; GO:1901265 nucleoside phosphate binding; GO:0005488 binding; GO:0003676 nucleic acid binding; GO:0000166 nucleotide binding; GO:0036094 small molecule binding;				IPR000504; IPR012677;	RNA recognition motif domain; Nucleotide-binding alpha-beta plait domain;
C4J692	Protein TOC75-3 chloroplastic	100501833	73.855	305.41	49.7	23	39	1	0.947632	0.7863	1.24903	0.25212	1.31805	0.41374	0.963803	0.72162	1.01552	0.8981	0.978764	0.864	1.19336	0.0026408	1.12748	0.0058426	0.944794	0.0006246	mitochondria	GO:0046907 intracellular transport; GO:0071806 protein transmembrane transport; GO:0071702 organic substance transport; GO:0015031 protein transport; GO:0051641 cellular localization; GO:0051234 establishment of localization; GO:0006810 transport; GO:0045184 establishment of protein localization; GO:0055085 transmembrane transport; GO:0070727 cellular macromolecule localization; GO:0051649 establ…	GO:0016020 membrane; GO:0019867 outer membrane; GO:0005623 cell; GO:0005622 intracellular; GO:0044464 cell part;	GO:0022804 active transmembrane transporter activity; GO:0015405 P-P-bond-hydrolysis-driven transmembrane transporter activity; GO:0008565 protein transporter activity; GO:0022884 macromolecule transmembrane transporter activity; GO:0015399 primary active transmembrane transporter activity; GO:0022892 substrate-specific transporter activity; GO:0008320 protein transmembrane transporter activity; …				IPR000184;	Bacterial surface antigen (D15);
A0A1D6E8Y9	Peroxidase	ZEAMMB73_Zm00001d003381	43.982	2.4154	4.4	1	1	1	0.918319	0.69798	1.38828	0.142484	1.51176	0.07362	0.884211	0.54298	0.974747	0.70012	0.861882	0.52708	0.694781	0.17566	1.02696	0.9535	1.47811	0.33938	cytoplasm	GO:0006950 response to stress; GO:0055114 oxidation-reduction process; GO:0009636 response to toxic substance; GO:0044699 single-organism process; GO:0050896 response to stimulus; GO:0044237 cellular metabolic process; GO:0008152 metabolic process; GO:0042221 response to chemical; GO:1990748 cellular detoxification; GO:0042743 hydrogen peroxide metabolic process; GO:0072593 reactive oxygen specie…	GO:0005576 extracellular region;	GO:0097159 organic cyclic compound binding; GO:1901363 heterocyclic compound binding; GO:0020037 heme binding; GO:0003824 catalytic activity; GO:0005488 binding; GO:0043167 ion binding; GO:0016209 antioxidant activity; GO:0043169 cation binding; GO:0046872 metal ion binding; GO:0004601 peroxidase activity; GO:0046906 tetrapyrrole binding; GO:0016491 oxidoreductase activity; GO:0016684 oxidoreduct…	K00430	E1.11.1.7; peroxidase [EC:1.11.1.7]	zma00940 Phenylpropanoid biosynthesis - Zea mays (maize); zma01110 Biosynthesis of secondary metabolites - Zea mays (maize); zma01100 Metabolic pathways - Zea mays (maize);	IPR033905; IPR002016;	Secretory peroxidase; Haem peroxidase, plant/fungal/bacterial;
B4FF26	Vacuolar protein sorting-associated protein 26A	100193449	35.412	2.3261	10.5	5	6	2	0.860219	0.0146969	0.721805	0.00053574	0.839094	0.0020367	1.19961	0.178735	0.953059	0.52032	1.1433	0.30526	0.864725	0.104376	1.14616	0.1562	1.32546	0.00056103	cytoplasm				K18466	VPS26; vacuolar protein sorting-associated protein 26	zma04144 Endocytosis - Zea mays (maize);
A0A1D6ENT5	Putative leucyl-tRNA synthetase	103647355	123.06	1.9405	32.3	28	46	1	0.920437	0.2789	0.990016	0.85894	1.07559	0.36366	0.986698	0.92952	0.976495	0.8632	0.963506	0.78592	1.03056	0.79666	1.00965	0.84988	0.979713	0.87748	cytoplasm	GO:0065008 regulation of biological quality; GO:0006518 peptide metabolic process; GO:0010608 posttranscriptional regulation of gene expression; GO:0044699 single-organism process; GO:0009058 biosynthetic process; GO:0044237 cellular metabolic process; GO:0008152 metabolic process; GO:0006520 cellular amino acid metabolic process; GO:0006418 tRNA aminoacylation for protein translation; GO:0019538…	GO:0044424 intracellular part; GO:0005623 cell; GO:0044464 cell part; GO:0005622 intracellular; GO:0005737 cytoplasm;	GO:0016876 ligase activity, forming aminoacyl-tRNA and related compounds; GO:0002161 aminoacyl-tRNA editing activity; GO:0005524 ATP binding; GO:0052689 carboxylic ester hydrolase activity; GO:1901265 nucleoside phosphate binding; GO:0016875 ligase activity, forming carbon-oxygen bonds; GO:0001882 nucleoside binding; GO:0043167 ion binding; GO:0016874 ligase activity; GO:0016787 hydrolase activit…	K01869	LARS; leucyl-tRNA synthetase [EC:6.1.1.4]	zma00970 Aminoacyl-tRNA biosynthesis - Zea mays (maize);	IPR014729; IPR009008; IPR013155; IPR002300; IPR009080;	Rossmann-like alpha/beta/alpha sandwich fold; Valyl/Leucyl/Isoleucyl-tRNA synthetase, editing domain; Methionyl/Valyl/Leucyl/Isoleucyl-tRNA synthetase, anticodon-binding; Aminoacyl-tRNA synthetase, class Ia; Aminoacyl-tRNA synthetase, class Ia, anticodon-binding;
A0A1D6NAQ3	Nucleic acid binding	ZEAMMB73_Zm00001d043347	109.43	1.2244	0.7	1	3	1	0.89763	0.38482	0.997252	0.99048	1.11098	0.40464	1.32895	0.0080598	0.793494	0.0045551	1.05451	0.40548	0.884161	0.33828	0.930003	0.52372	1.05185	0.44974	cytoplasm			GO:0097159 organic cyclic compound binding; GO:1901363 heterocyclic compound binding; GO:1901265 nucleoside phosphate binding; GO:0005488 binding; GO:0003676 nucleic acid binding; GO:0000166 nucleotide binding; GO:0036094 small molecule binding;				IPR012921; IPR000504; IPR016194; IPR012677;	Spen paralogue and orthologue SPOC, C-terminal; RNA recognition motif domain; SPOC-like, C-terminal domain; Nucleotide-binding alpha-beta plait domain;
B6SLE7	Legumin-like protein	100283693	37.834	19.094	36.2	10	14	3	1.10189	0.26718	0.85566	0.068122	0.776541	0.053619	0.807105	0.078236	0.912944	0.31058	0.736842	0.027441	1.07886	0.288	0.86708	0.037982	0.803703	0.0075952	chloroplast			GO:0045735 nutrient reservoir activity;				IPR011051; IPR006045; IPR014710;	RmlC-like cupin domain; Cupin 1; RmlC-like jelly roll fold;
B8A3C8	Transducin/WD40 repeat-like superfamily protein	100280352	58.997	5.9615	7.2	2	3	2	1.047	0.73574	1.04835	0.75594	1.00129	0.99902	0.877331	0.22378	0.819351	0.30772	0.718842	0.124383	0.853256	0.54456	1.10447	0.6425	1.29442	0.159585	nucleus			GO:0005515 protein binding; GO:0005488 binding;				IPR017986; IPR015943;	WD40-repeat-containing domain; WD40/YVTN repeat-like-containing domain;
C0PEN7	Sphingosine kinase 1	100383275	37.192	2.0205	2.3	1	1	1	1.31333		1.01321		0.771481		1.89205		0.787639		1.49025		0.710602		0.786533		1.10685		cytoplasm	GO:0016310 phosphorylation; GO:0008152 metabolic process; GO:0044237 cellular metabolic process; GO:0006793 phosphorus metabolic process; GO:0009987 cellular process; GO:0006796 phosphate-containing compound metabolic process;		GO:0016301 kinase activity; GO:0003824 catalytic activity; GO:0016740 transferase activity; GO:0016772 transferase activity, transferring phosphorus-containing groups;	K04718	SPHK; sphingosine kinase [EC:2.7.1.91]	zma01100 Metabolic pathways - Zea mays (maize); zma00600 Sphingolipid metabolism - Zea mays (maize);	IPR001206; IPR016064;	Diacylglycerol kinase, catalytic domain; NAD kinase/diacylglycerol kinase-like domain;
A0A1D6LDQ9	GroES-like zinc-binding alcohol dehydrogenase family protein	100282392	42.482	10.101	16.3	7	9	2	1.10546	0.34552	0.842915	0.044265	0.762504	0.056345	1.35091	0.022657	0.735649	0.0120435	0.993796	0.95916	0.998862	0.96136	0.973542	0.45706	0.974651	0.60602	chloroplast	GO:0044699 single-organism process; GO:0008152 metabolic process; GO:0055114 oxidation-reduction process; GO:0044710 single-organism metabolic process;		GO:0003824 catalytic activity; GO:0016491 oxidoreductase activity;				IPR011032; IPR020843; IPR016040; IPR013154; IPR013149;	GroES-like; Polyketide synthase, enoylreductase domain; NAD(P)-binding domain; Alcohol dehydrogenase, N-terminal; Alcohol dehydrogenase, C-terminal;
B4FH43	Adenine nucleotide alpha hydrolase-like superfamily protein	100194015	17.455	10.633	18.2	3	7	3	0.96534	0.51164	0.765614	0.0060225	0.793103	0.0024026	0.918676	0.0138194	0.926968	0.037135	0.851583	0.00085544	0.968481	0.64038	0.881059	0.066175	0.909733	0.08886	cytoplasm	GO:0006950 response to stress; GO:0050896 response to stimulus;						IPR014729; IPR006016;	Rossmann-like alpha/beta/alpha sandwich fold; UspA;
B7ZYV3	L-type lectin-domain containing receptor kinase IX.1	ZEAMMB73_Zm00001d012625	73.903	1.0336	1.2	1	1	1	0.776293	0.39062	0.802586	0.44734	1.03387	0.84754	1.10161	0.085685	0.987903	0.88726	1.08828	0.58898	0.843946	0.33146	1.05471	0.68506	1.24973	0.31902	plasma membrane	GO:0016310 phosphorylation; GO:0044267 cellular protein metabolic process; GO:0044238 primary metabolic process; GO:0044237 cellular metabolic process; GO:0006796 phosphate-containing compound metabolic process; GO:0071704 organic substance metabolic process; GO:0008152 metabolic process; GO:0006468 protein phosphorylation; GO:0006793 phosphorus metabolic process; GO:0044260 cellular macromolecul…	GO:0031224 intrinsic component of membrane; GO:0016020 membrane; GO:0016021 integral component of membrane; GO:0044425 membrane part;	GO:0005524 ATP binding; GO:1901265 nucleoside phosphate binding; GO:0016773 phosphotransferase activity, alcohol group as acceptor; GO:0001882 nucleoside binding; GO:0043167 ion binding; GO:0004672 protein kinase activity; GO:0000166 nucleotide binding; GO:0097159 organic cyclic compound binding; GO:1901363 heterocyclic compound binding; GO:0032549 ribonucleoside binding; GO:0097367 carbohydrate …				IPR001220; IPR000719; IPR013320; IPR011009;	Legume lectin domain; Protein kinase domain; Concanavalin A-like lectin/glucanase domain; Protein kinase-like domain;
C0PEY2	Uncharacterized protein	100276744	24.219	3.3827	8.1	1	1	1																			chloroplast
B4FPT5	Uncharacterized protein	100272657	37.818	252.64	38.7	9	15	7	1.10052	0.062544	0.994286	0.91378	0.903469	0.060818	0.782666	0.055618	0.854132	0.176441	0.6685	0.0002368	1.09107	0.036557	0.690539	0.01256	0.632901	0.006515	nucleus	GO:0006810 transport; GO:0055085 transmembrane transport; GO:0051179 localization; GO:0051234 establishment of localization;	GO:0031224 intrinsic component of membrane; GO:0016020 membrane; GO:0016021 integral component of membrane; GO:0044425 membrane part;	GO:0022857 transmembrane transporter activity; GO:0005215 transporter activity;
A0A1D6F8R7	Membrane H(+)-ATPase1	ZEAMMB73_Zm00001d007775	73.306	-2	12.1	7	12	1	1.11691		1.2881		1.15327		1.00106		1.03928		1.04038		1.3496		1.06583		0.789739		plasma membrane		GO:0031224 intrinsic component of membrane; GO:0016020 membrane; GO:0016021 integral component of membrane; GO:0044425 membrane part;	GO:0005524 ATP binding; GO:1901265 nucleoside phosphate binding; GO:0001882 nucleoside binding; GO:0043167 ion binding; GO:0000166 nucleotide binding; GO:0097159 organic cyclic compound binding; GO:1901363 heterocyclic compound binding; GO:0032549 ribonucleoside binding; GO:0097367 carbohydrate derivative binding; GO:0032553 ribonucleotide binding; GO:0005488 binding; GO:0032550 purine ribonucleo…				IPR023298; IPR004014; IPR008250; IPR023299; IPR023214;	P-type ATPase, transmembrane domain; Cation-transporting P-type ATPase, N-terminal; P-type ATPase, A domain; P-type ATPase, cytoplasmic domain N; HAD-like domain;
A0A1D6QRQ2	Nuclear pore complex protein NUP96	ZEAMMB73_Zm00001d053701	62.109	1.97	2.2	1	1	1	0.82984		1.05795		1.27489		1.03712		1.0184		1.0562		0.86165		1.14401		1.3277		mitochondria							IPR021967;	Nuclear protein 96;
B6UC65	Benzoxazinone synthesis4	100382554	59.266	14.984	16	8	9	8	1.03758	0.52714	1.07739	0.357	1.03837	0.57368	1.05655	0.101156	0.916775	0.043836	0.968621	0.30324	0.867481	0.057424	0.877863	0.026636	1.01197	0.8388	plasma membrane	GO:0044699 single-organism process; GO:0008152 metabolic process; GO:0055114 oxidation-reduction process; GO:0044710 single-organism metabolic process;	GO:0031224 intrinsic component of membrane; GO:0016020 membrane; GO:0016021 integral component of membrane; GO:0044425 membrane part;	GO:0097159 organic cyclic compound binding; GO:1901363 heterocyclic compound binding; GO:0020037 heme binding; GO:0005506 iron ion binding; GO:0046914 transition metal ion binding; GO:0003824 catalytic activity; GO:0005488 binding; GO:0043167 ion binding; GO:0016705 oxidoreductase activity, acting on paired donors, with incorporation or reduction of molecular oxygen; GO:0046872 metal ion binding;…	K13225	BX4; 3-hydroxyindolin-2-one monooxygenase [EC:1.14.13.139]	zma01110 Biosynthesis of secondary metabolites - Zea mays (maize); zma00402 Benzoxazinoid biosynthesis - Zea mays (maize);
A0A1D6DWJ6	Ubiquitin-associated (UBA)/TS-N domain-containing protein	103645857	62.046	2.9229	2.8	2	2	2	0.909794	0.14566	0.760309	0.0184608	0.835694	0.058041	1.40035	0.0025433	0.890065	0.08666	1.2464	0.0026786	0.976874	0.65192	1.17652	0.00076383	1.20438	0.064623	cytoplasm			GO:0005515 protein binding; GO:0005488 binding;				IPR015940; IPR029071; IPR000626; IPR009060;	Ubiquitin-associated domain; Ubiquitin-related domain; Ubiquitin domain; UBA-like;
B6U0S1	Elongation factor 2	100285098	93.922	-2	53.5	37	130	0	0.656087	0.082596	0.575217	0.0070041	0.87674	0.42944	1.15805	0.105396	1.16129	0.186857	1.34483	0.034024	1.05129	0.63974	1.28092	0.069661	1.21842	0.146043	cytoplasm	GO:0006518 peptide metabolic process; GO:0006414 translational elongation; GO:0043043 peptide biosynthetic process; GO:0044267 cellular protein metabolic process; GO:0006807 nitrogen compound metabolic process; GO:0009058 biosynthetic process; GO:0043603 cellular amide metabolic process; GO:0044238 primary metabolic process; GO:1901566 organonitrogen compound biosynthetic process; GO:1901576 orga…		GO:0003723 RNA binding; GO:1901265 nucleoside phosphate binding; GO:0003746 translation elongation factor activity; GO:0001882 nucleoside binding; GO:0043167 ion binding; GO:0016817 hydrolase activity, acting on acid anhydrides; GO:0016787 hydrolase activity; GO:0000166 nucleotide binding; GO:0017111 nucleoside-triphosphatase activity; GO:1901363 heterocyclic compound binding; GO:0097159 organic …	K03234			IPR027417; IPR000795; IPR005517; IPR005225; IPR004161; IPR000640; IPR020568; IPR014721; IPR009022; IPR009000;	P-loop containing nucleoside triphosphate hydrolase; Transcription factor, GTP-binding domain; Translation elongation factor EFG/EF2, domain IV; Small GTP-binding protein domain; Translation elongation factor EFTu-like, domain 2; Translation elongation factor EFG, V domain; Ribosomal protein S5 domain 2-type fold; Ribosomal protein S5 domain 2-type fold, subgroup; Elongation factor G, III-V domai…
B6SLS1	DNA-binding protein S1FA2	100281782	8.7933	5.7188	32.5	2	4	2	1.09929		0.926926		0.843208		1.34428		1.04985		1.4113		0.822464		0.945652		1.14978		chloroplast	GO:0050794 regulation of cellular process; GO:0010468 regulation of gene expression; GO:0006355 regulation of transcription, DNA-templated; GO:0031326 regulation of cellular biosynthetic process; GO:0080090 regulation of primary metabolic process; GO:0060255 regulation of macromolecule metabolic process; GO:0019219 regulation of nucleobase-containing compound metabolic process; GO:0010556 regulat…	GO:0043226 organelle; GO:0043231 intracellular membrane-bounded organelle; GO:0043229 intracellular organelle; GO:0016020 membrane; GO:0005634 nucleus; GO:0044425 membrane part; GO:0044464 cell part; GO:0005622 intracellular; GO:0031224 intrinsic component of membrane; GO:0044424 intracellular part; GO:0043227 membrane-bounded organelle; GO:0005623 cell; GO:0016021 integral component of membrane;	GO:0097159 organic cyclic compound binding; GO:1901363 heterocyclic compound binding; GO:0003677 DNA binding; GO:0005488 binding; GO:0003676 nucleic acid binding;
A0A1D6JNK2	Uncharacterized protein	ZEAMMB73_Zm00001d027659	25.452	12.202	15.6	3	4	3	1.0426	0.82418	1.00875	0.90388	0.96753	0.87546	0.957057	0.575	1.00231	0.94228	0.959267	0.47864	1.07597	0.45026	1.00121	0.93506	0.930513	0.2773	chloroplast
K7W010	Phosphoglycerate mutase family protein	ZEAMMB73_Zm00001d011510	31.844	23.941	32.8	8	8	8	0.901639	0.029279	0.913464	0.046903	1.01311	0.4184	0.947712	0.110919	0.976026	0.46444	0.924992	0.0135974	0.807513	0.043942	0.836104	0.0079994	1.03541	0.62788	chloroplast
A0A1D6P4G2	Stromal processing peptidase chloroplastic	103638768	139.88	190.9	23.7	23	37	16	1.01992	0.8369	1.09197	0.32066	1.07065	0.42566	1.17907	0.025784	0.893413	0.31592	1.0534	0.53344	1.10868	0.092865	1.20099	0.0150376	1.08326	0.159923	chloroplast			GO:0046872 metal ion binding; GO:0043169 cation binding; GO:0003824 catalytic activity; GO:0005488 binding; GO:0043167 ion binding;				IPR007863; IPR011765; IPR011249; IPR011237;	Peptidase M16, C-terminal; Peptidase M16, N-terminal; Metalloenzyme, LuxS/M16 peptidase-like; Peptidase M16 domain;
A0A1D6MAW1	CASC3/Barentsz eIF4AIII binding	ZEAMMB73_Zm00001d038815	73.749	4.6793	2.2	1	1	1	1.32266	0.21934	1.13597	0.43412	0.858852	0.28222	1.36052	0.21246	0.765114	0.24094	1.04095	0.64306	0.790429	0.086716	0.976898	0.81656	1.23591	0.100241	nucleus							IPR018545;	Btz domain;
B6UHF8	5'-methylthioadenosine/S-adenosylhomocysteine nucleosidase 2	100286299	26.842	3.0265	19.1	3	3	1																			cytoplasm	GO:0009116 nucleoside metabolic process; GO:0006725 cellular aromatic compound metabolic process; GO:0044281 small molecule metabolic process; GO:0044763 single-organism cellular process; GO:0044699 single-organism process; GO:1901360 organic cyclic compound metabolic process; GO:0006807 nitrogen compound metabolic process; GO:0044238 primary metabolic process; GO:0044237 cellular metabolic proce…		GO:0003824 catalytic activity;	K01244	MTN; 5'-methylthioadenosine nucleosidase [EC:3.2.2.16]	zma01100 Metabolic pathways - Zea mays (maize); zma00270 Cysteine and methionine metabolism - Zea mays (maize);	IPR000845;	Nucleoside phosphorylase domain;
A0A1D6PK79	Evolutionarily conserved C-terminal region 2	100383150	54.175	4.1091	12.6	6	7	2	0.804115		0.900412		1.11975		0.917248		1.03804		0.952144		1.69619		1.38828		0.818474		nucleus			GO:0097159 organic cyclic compound binding; GO:1901363 heterocyclic compound binding; GO:0003723 RNA binding; GO:0005488 binding; GO:0003676 nucleic acid binding;				IPR007275;	YTH domain;
A0A1D6HD80	RAN GTPase-activating protein 2	ZEAMMB73_Zm00001d017239	56.831	129.43	59.8	23	33	11	0.96894	0.44808	0.928441	0.0112241	0.958202	0.33906	0.96451	0.35294	0.933572	0.093144	0.90044	0.026403	1.22035	0.008896	0.997492	0.92254	0.817381	0.0120621	chloroplast			GO:0005515 protein binding; GO:0005488 binding;				IPR025265; IPR032675;	WPP domain; Leucine-rich repeat domain, L domain-like;
A0A1D6K5F0	Inter-alpha-trypsin inhibitor heavy chain-related	100273621	64.783	10.257	7.5	4	4	3	0.912434		0.686515		0.752399		1.45809		0.74251		1.08264		0.992832		0.932796		0.939531		nucleus							IPR002035;	von Willebrand factor, type A;
A0A1D6H6J5	Protein kinase family protein with leucine-rich repeat domain	ZEAMMB73_Zm00001d016285	112.13	2.5189	2	2	2	2	1.02045		0.851136		0.834076		1.42382		0.976619		1.39052		0.949814		1.37268		1.44521		plasma membrane	GO:0016310 phosphorylation; GO:0044267 cellular protein metabolic process; GO:0044238 primary metabolic process; GO:0044237 cellular metabolic process; GO:0006796 phosphate-containing compound metabolic process; GO:0071704 organic substance metabolic process; GO:0008152 metabolic process; GO:0006468 protein phosphorylation; GO:0006793 phosphorus metabolic process; GO:0044260 cellular macromolecul…	GO:0031224 intrinsic component of membrane; GO:0016020 membrane; GO:0016021 integral component of membrane; GO:0044425 membrane part;	GO:0005524 ATP binding; GO:1901265 nucleoside phosphate binding; GO:0016773 phosphotransferase activity, alcohol group as acceptor; GO:0001882 nucleoside binding; GO:0043167 ion binding; GO:0005515 protein binding; GO:0004672 protein kinase activity; GO:0000166 nucleotide binding; GO:0097159 organic cyclic compound binding; GO:1901363 heterocyclic compound binding; GO:0032549 ribonucleoside bindi…				IPR000719; IPR013210; IPR032675; IPR013320; IPR011009;	Protein kinase domain; Leucine-rich repeat-containing N-terminal, plant-type; Leucine-rich repeat domain, L domain-like; Concanavalin A-like lectin/glucanase domain; Protein kinase-like domain;
A0A1D6NSA5	NAD(P)H dehydrogenase C1	ZEAMMB73_Zm00001d044920	31.011	4.861	19.5	4	6	1	1.13835	0.60598	1.00777	0.89366	0.885288	0.28154	1.16937	0.67502	0.856597	0.67158	1.00168	0.97922	0.924344	0.6021	0.861148	0.0196412	0.931632	0.71908	nucleus	GO:0008152 metabolic process;		GO:0016787 hydrolase activity; GO:0003824 catalytic activity;				IPR029058; IPR013094;	Alpha/Beta hydrolase fold; Alpha/beta hydrolase fold-3;
B4FVS8	Orphans transcription factor	100192535	30.659	13.791	27.1	6	25	4	0.862865	0.168577	0.931579	0.43952	1.07963	0.56744	1.06819	0.43392	0.952366	0.536	1.01731	0.72458	1.10262	0.180744	1.13706	0.12738	1.03124	0.71586	cytoplasm	GO:0044267 cellular protein metabolic process; GO:0044238 primary metabolic process; GO:0006470 protein dephosphorylation; GO:0016311 dephosphorylation; GO:0044237 cellular metabolic process; GO:0006796 phosphate-containing compound metabolic process; GO:0071704 organic substance metabolic process; GO:0008152 metabolic process; GO:0006793 phosphorus metabolic process; GO:0044260 cellular macromol…		GO:0042578 phosphoric ester hydrolase activity; GO:0003824 catalytic activity; GO:0004722 protein serine/threonine phosphatase activity; GO:0016791 phosphatase activity; GO:0005488 binding; GO:0016788 hydrolase activity, acting on ester bonds; GO:0043167 ion binding; GO:0043169 cation binding; GO:0046872 metal ion binding; GO:0016787 hydrolase activity; GO:0004721 phosphoprotein phosphatase activ…	K17506			IPR001932;	PPM-type phosphatase domain;
A5HEG9	GRF transcription factor	GRF10	28.54	26.135	15.6	2	4	2	1.10387	0.6006	0.959012	0.8607	0.868769	0.0115405	0.740568	0.034737	1.11029	0.199736	0.822248	0.0074235	1.0061	0.91558	0.937436	0.46658	0.931749	0.34774	nucleus	GO:0050794 regulation of cellular process; GO:0006725 cellular aromatic compound metabolic process; GO:0097659 nucleic acid-templated transcription; GO:0060255 regulation of macromolecule metabolic process; GO:0019219 regulation of nucleobase-containing compound metabolic process; GO:0009058 biosynthetic process; GO:0044237 cellular metabolic process; GO:0071704 organic substance metabolic proces…	GO:0043226 organelle; GO:0043231 intracellular membrane-bounded organelle; GO:0043229 intracellular organelle; GO:0005634 nucleus; GO:0044464 cell part; GO:0005622 intracellular; GO:0044424 intracellular part; GO:0043227 membrane-bounded organelle; GO:0005623 cell;	GO:0005524 ATP binding; GO:1901265 nucleoside phosphate binding; GO:0001882 nucleoside binding; GO:0043167 ion binding; GO:0000166 nucleotide binding; GO:0097159 organic cyclic compound binding; GO:1901363 heterocyclic compound binding; GO:0032549 ribonucleoside binding; GO:0097367 carbohydrate derivative binding; GO:0032553 ribonucleotide binding; GO:0005488 binding; GO:0032550 purine ribonucleo…				IPR014978; IPR014977;	Glutamine-Leucine-Glutamine, QLQ; WRC domain;
B7ZWX0	Carboxypeptidase	100279206	39.155	3.2778	11.4	5	9	3	0.942478		1.24779		1.32394		0.626476		1.20861		0.757167		1.55495		1.05904		0.681075		cytoplasm	GO:0006508 proteolysis; GO:0008152 metabolic process; GO:0043170 macromolecule metabolic process; GO:0019538 protein metabolic process; GO:0044238 primary metabolic process; GO:0071704 organic substance metabolic process;		GO:0004180 carboxypeptidase activity; GO:0008233 peptidase activity; GO:0008238 exopeptidase activity; GO:0017171 serine hydrolase activity; GO:0003824 catalytic activity; GO:0008236 serine-type peptidase activity; GO:0070011 peptidase activity, acting on L-amino acid peptides; GO:0004185 serine-type carboxypeptidase activity; GO:0016787 hydrolase activity; GO:0070008 serine-type exopeptidase act…	K16297			IPR029058;	Alpha/Beta hydrolase fold;
A0A1D6HCE3	26S proteasome non-ATPase regulatory subunit 6-like protein	100282303	41.165	17.227	15	5	5	2	1.18433	0.160564	0.892384	0.187378	0.753495	0.078402	1.425	0.108982	0.814215	0.2239	1.16026	0.28146	1.10284	0.45386	1.02582	0.85164	0.930159	0.64336	cytoplasm							IPR011991;	Winged helix-turn-helix DNA-binding domain;
A0A1D6F2R4	Carboxypeptidase	ZEAMMB73_Zm00001d007073	55.834	22.271	21.2	6	8	6	0.980073	0.81864	1.05002	0.75344	1.07137	0.68274	1.00032	0.95878	0.79326	0.0282	0.793517	0.06674	1.04286	0.91322	0.830711	0.105342	0.796566	0.30418	chloroplast	GO:0006508 proteolysis; GO:0008152 metabolic process; GO:0043170 macromolecule metabolic process; GO:0019538 protein metabolic process; GO:0044238 primary metabolic process; GO:0071704 organic substance metabolic process;	GO:0031224 intrinsic component of membrane; GO:0016020 membrane; GO:0016021 integral component of membrane; GO:0044425 membrane part;	GO:0004180 carboxypeptidase activity; GO:0008233 peptidase activity; GO:0008238 exopeptidase activity; GO:0017171 serine hydrolase activity; GO:0003824 catalytic activity; GO:0008236 serine-type peptidase activity; GO:0070011 peptidase activity, acting on L-amino acid peptides; GO:0004185 serine-type carboxypeptidase activity; GO:0016787 hydrolase activity; GO:0070008 serine-type exopeptidase act…	K16297			IPR029058;	Alpha/Beta hydrolase fold;
K7TIN2	Glycine cleavage system P protein	541946	112	285.35	27	21	36	21	1.06054	0.09538	0.835421	0.0067046	0.78773	0.00071663	1.15614	0.0185002	0.780509	0.00143813	0.902374	0.0179585	1.13817	0.020139	0.952563	0.21796	0.836923	0.0020037	mitochondria	GO:1901606 alpha-amino acid catabolic process; GO:0044699 single-organism process; GO:0006544 glycine metabolic process; GO:0044237 cellular metabolic process; GO:0071704 organic substance metabolic process; GO:0006546 glycine catabolic process; GO:0008152 metabolic process; GO:0006520 cellular amino acid metabolic process; GO:0044248 cellular catabolic process; GO:0009987 cellular process; GO:00…		GO:0016638 oxidoreductase activity, acting on the CH-NH2 group of donors; GO:0016642 oxidoreductase activity, acting on the CH-NH2 group of donors, disulfide as acceptor; GO:0003824 catalytic activity; GO:0004375 glycine dehydrogenase (decarboxylating) activity; GO:0016491 oxidoreductase activity;	K00281	GLDC; glycine dehydrogenase [EC:1.4.4.2]	zma01200 Carbon metabolism - Zea mays (maize); zma01110 Biosynthesis of secondary metabolites - Zea mays (maize); zma01100 Metabolic pathways - Zea mays (maize); zma00630 Glyoxylate and dicarboxylate metabolism - Zea mays (maize); zma00260 Glycine, serine and threonine metabolism - Zea mays (maize);	IPR015424; IPR015421;	Pyridoxal phosphate-dependent transferase; Pyridoxal phosphate-dependent transferase, major region, subdomain 1;
B4FAK8	Calnexin homolog2	542421	60.245	323.01	39.5	23	53	8	0.890575	0.039742	0.937056	0.31798	1.05219	0.35038	0.934404	0.168081	1.31298	0.0029386	1.22685	0.0033762	0.942681	0.056396	1.01101	0.70684	1.07248	0.020603	plasma membrane	GO:0006457 protein folding; GO:0009987 cellular process;	GO:0043229 intracellular organelle; GO:0016020 membrane; GO:0005783 endoplasmic reticulum; GO:0005737 cytoplasm; GO:0031224 intrinsic component of membrane; GO:0012505 endomembrane system; GO:0044424 intracellular part; GO:0005623 cell; GO:0016021 integral component of membrane; GO:0043231 intracellular membrane-bounded organelle; GO:0043226 organelle; GO:0005622 intracellular; GO:0044464 cell pa…	GO:0043169 cation binding; GO:0046872 metal ion binding; GO:0005515 protein binding; GO:0005509 calcium ion binding; GO:0051082 unfolded protein binding; GO:0005488 binding; GO:0043167 ion binding;	K08054	CANX; calnexin	zma04145 Phagosome - Zea mays (maize); zma04141 Protein processing in endoplasmic reticulum - Zea mays (maize);	IPR009033; IPR013320;	Calreticulin/calnexin, P domain; Concanavalin A-like lectin/glucanase domain;
A0A1D6P3D5	Copine-1	100281056	47.723	12.098	16	6	7	6	0.872109	0.51642	0.839874	0.33426	0.963037	0.87598	1.1311	0.091744	1.12349	0.132003	1.27078	0.003061	1.04275	0.49498	1.56601	0.026441	1.5018	0.040697	chloroplast							IPR010734; IPR002035;	Copine; von Willebrand factor, type A;
A0A1D6GQT9	Carbon catabolite repressor protein 4 homolog 1	ZEAMMB73_Zm00001d014187	57.624	5.6979	6.4	3	3	1																			chloroplast							IPR005135; IPR031615;	Endonuclease/exonuclease/phosphatase; MYND-like zinc finger, mRNA-binding;
A0A1D6GWT5	Calcium-binding EF hand family protein	100193029	130.82	74.761	19.8	22	28	15	0.998582	0.9464	0.963698	0.075783	0.965067	0.168395	0.839858	0.00130124	1.02825	0.2673	0.863582	0.003783	1.03146	0.174304	0.897113	0.036958	0.869752	0.0134006	nucleus			GO:0043169 cation binding; GO:0046872 metal ion binding; GO:0005515 protein binding; GO:0005509 calcium ion binding; GO:0005488 binding; GO:0043167 ion binding;				IPR000261; IPR011992; IPR002048;	EH domain; EF-hand domain pair; EF-hand domain;
B6SV42	GTP-binding protein BRASSINAZOLE INSENSITIVE PALE GREEN 2 chloroplastic	100281405	74.201	5.7849	6.4	3	3	3	0.969404		1.78422		1.84053		1.38383		1.2535		1.73462		1.14659		1.27159		1.10902		chloroplast			GO:1901265 nucleoside phosphate binding; GO:0001882 nucleoside binding; GO:0043167 ion binding; GO:0000166 nucleotide binding; GO:0097159 organic cyclic compound binding; GO:1901363 heterocyclic compound binding; GO:0032549 ribonucleoside binding; GO:0097367 carbohydrate derivative binding; GO:0032553 ribonucleotide binding; GO:0005488 binding; GO:0032550 purine ribonucleoside binding; GO:0043168…				IPR006073; IPR027417;	GTP binding domain; P-loop containing nucleoside triphosphate hydrolase;
C0PEG8	U2 small nuclear ribonucleoprotein B	100383254	26.146	3.2798	27.5	4	7	1																			nucleus			GO:0097159 organic cyclic compound binding; GO:1901363 heterocyclic compound binding; GO:1901265 nucleoside phosphate binding; GO:0005488 binding; GO:0003676 nucleic acid binding; GO:0000166 nucleotide binding; GO:0036094 small molecule binding;	K11094	SNRPB2; U2 small nuclear ribonucleoprotein B''	zma03040 Spliceosome - Zea mays (maize);	IPR000504; IPR012677;	RNA recognition motif domain; Nucleotide-binding alpha-beta plait domain;
B6TX33	36.4 kDa proline-rich protein	100284748	14.213	1.2452	5.7	1	1	1	0.988082	0.88966	0.721199	0.00144108	0.729898	0.24604	1.16855	0.03448	0.699693	0.063277	0.817623	0.163658	0.989108	0.74878	0.826245	0.0119002	0.835343	0.0143164	chloroplast							IPR016140; IPR027923;	Bifunctional inhibitor/plant lipid transfer protein/seed storage helical domain; Hydrophobic seed protein;
A0A1D6Q3B8	Nucleic acid binding protein	ZEAMMB73_Zm00001d050793	60.871	13.381	8.5	2	3	2	0.779108	0.47722	0.902196	0.81434	1.15798	0.45956	0.627952	0.0065751	1.27782	0.076018	0.80241	0.026441	1.42713	0.0026567	1.06039	0.85638	0.743018	0.126679	nucleus			GO:0097159 organic cyclic compound binding; GO:1901363 heterocyclic compound binding; GO:0046914 transition metal ion binding; GO:0005488 binding; GO:0003676 nucleic acid binding; GO:0043167 ion binding; GO:0046872 metal ion binding; GO:0043169 cation binding; GO:0008270 zinc ion binding;	K13128			IPR006568; IPR001878;	PSP, proline-rich; Zinc finger, CCHC-type;
K7VAN4	Putative DUF1421 domain family protein	ZEAMMB73_Zm00001d008708	59.267	5.6997	12.8	7	11	3	1.02941	0.69486	1.08856	0.29462	1.05746	0.28236	0.939724	0.50298	1.06585	0.44852	1.0016	0.95476	1.07393	0.52936	1.06865	0.45022	0.995083	0.9901	nucleus
P05643	Cytochrome b6-f complex subunit 4	petD	17.489	3.4239	10.6	3	5	2	1.09359	0.066604	1.2901	0.00097757	1.17969	0.0034802	0.979586	0.77408	0.86012	0.084324	0.842561	0.033617	0.804135	0.039217	0.8178	0.190918	1.01699	0.97246	plasma membrane	GO:0008152 metabolic process; GO:0006091 generation of precursor metabolites and energy; GO:0055114 oxidation-reduction process; GO:0044710 single-organism metabolic process; GO:0044763 single-organism cellular process; GO:0044699 single-organism process; GO:0022900 electron transport chain; GO:0019684 photosynthesis, light reaction; GO:0009767 photosynthetic electron transport chain; GO:0009987 …	GO:0043229 intracellular organelle; GO:0016020 membrane; GO:0009535 chloroplast thylakoid membrane; GO:0044434 chloroplast part; GO:0005737 cytoplasm; GO:0044446 intracellular organelle part; GO:0009534 chloroplast thylakoid; GO:0042651 thylakoid membrane; GO:0031224 intrinsic component of membrane; GO:0044435 plastid part; GO:0044424 intracellular part; GO:0005623 cell; GO:0016021 integral compo…	GO:0009055 electron carrier activity; GO:0045156 electron transporter, transferring electrons within the cyclic electron transport pathway of photosynthesis activity; GO:0003824 catalytic activity; GO:0016491 oxidoreductase activity;	K02637	petD; cytochrome b6-f complex subunit 4	zma01100 Metabolic pathways - Zea mays (maize); zma00195 Photosynthesis - Zea mays (maize);	IPR005798;	Cytochrome b/b6, C-terminal;
K7TU65	Transglutaminase15	100857012	48.306	14.838	16.8	7	8	6	1.12	0.082061	0.895522	0.167801	0.799574	0.010759	1.08665	0.29278	0.876601	0.101501	0.952562	0.32482	0.856626	0.079743	0.762578	0.0029996	0.890211	0.183099	mitochondria	GO:0006518 peptide metabolic process; GO:0043043 peptide biosynthetic process; GO:0044267 cellular protein metabolic process; GO:0006807 nitrogen compound metabolic process; GO:0009058 biosynthetic process; GO:0043603 cellular amide metabolic process; GO:0044238 primary metabolic process; GO:1901566 organonitrogen compound biosynthetic process; GO:1901576 organic substance biosynthetic process; G…	GO:0005840 ribosome; GO:0043226 organelle; GO:0043229 intracellular organelle; GO:0043232 intracellular non-membrane-bounded organelle; GO:0044464 cell part; GO:0005622 intracellular; GO:0005737 cytoplasm; GO:0032991 macromolecular complex; GO:0044424 intracellular part; GO:1990904 ribonucleoprotein complex; GO:0005623 cell; GO:0030529 intracellular ribonucleoprotein complex; GO:0044444 cytoplasm…	GO:0003735 structural constituent of ribosome; GO:0005198 structural molecule activity;
A0A1D6M7M5	OSJNBa0063G07.3-like protein	ZEAMMB73_Zm00001d038634	12.795	7.5548	29.2	3	6	1	0.608996		0.291115		0.478024		3.48837												chloroplast	GO:0019953 sexual reproduction; GO:0000003 reproduction; GO:0022414 reproductive process; GO:0051704 multi-organism process; GO:0044703 multi-organism reproductive process;	GO:0005576 extracellular region;					IPR007117;	Expansin, cellulose-binding-like domain;
A0A1D6IVD3	Prolyl endopeptidase	ZEAMMB73_Zm00001d023749	85.845	41.949	22.2	14	17	13	0.948069		1.21971		1.28652		0.958498		1.04433		1.00099		1.08558		1.15442		1.06341		chloroplast	GO:0006508 proteolysis; GO:0008152 metabolic process; GO:0043170 macromolecule metabolic process; GO:0019538 protein metabolic process; GO:0044238 primary metabolic process; GO:0071704 organic substance metabolic process;		GO:0004252 serine-type endopeptidase activity; GO:0004175 endopeptidase activity; GO:0008238 exopeptidase activity; GO:0008233 peptidase activity; GO:0003824 catalytic activity; GO:0017171 serine hydrolase activity; GO:0008236 serine-type peptidase activity; GO:0070011 peptidase activity, acting on L-amino acid peptides; GO:0016787 hydrolase activity; GO:0070008 serine-type exopeptidase activity;				IPR001375; IPR029058; IPR023302;	Peptidase S9, prolyl oligopeptidase, catalytic domain; Alpha/Beta hydrolase fold; Peptidase S9A, N-terminal domain;
A0A1D6Q6C6	Ubiquitin carboxyl-terminal hydrolase	100272329	16.26	2.5602	6.6	1	1	1	0.849796		0.767347		0.902978		0.849372		0.97734		0.830126		1.0219		0.876955		0.858163		extracellular	GO:0043632 modification-dependent macromolecule catabolic process; GO:0044265 cellular macromolecule catabolic process; GO:0051603 proteolysis involved in cellular protein catabolic process; GO:0044257 cellular protein catabolic process; GO:0019941 modification-dependent protein catabolic process; GO:0044267 cellular protein metabolic process; GO:0006511 ubiquitin-dependent protein catabolic proc…	GO:0005623 cell; GO:0005622 intracellular; GO:0044464 cell part;	GO:0004843 thiol-dependent ubiquitin-specific protease activity; GO:0008233 peptidase activity; GO:0036459 thiol-dependent ubiquitinyl hydrolase activity; GO:0003824 catalytic activity; GO:0101005 ubiquitinyl hydrolase activity; GO:0070011 peptidase activity, acting on L-amino acid peptides; GO:0019783 ubiquitin-like protein-specific protease activity; GO:0008234 cysteine-type peptidase activity;…				IPR001578;	Peptidase C12, ubiquitin carboxyl-terminal hydrolase;
A0A1D6H938	RNA pseudouridine synthase 7	100217137	10.304	2.4044	12.4	1	1	1	1.19482	0.57212	0.866667	0.81882	0.725352	0.058096	1.14885	0.83406	0.75423	0.62438	0.866496	0.64076	0.809405	0.33488	1.29089	0.103944	1.59486	0.087359	cytoplasm
A0A1D6QK12	Phospho-2-dehydro-3-deoxyheptonate aldolase	ZEAMMB73_Zm00001d052797	41.993	2.4737	13.8	5	6	1	0.856725	0.103925	0.792885	0.27754	0.925484	0.64144	1.23704	0.023796	0.80519	0.042658	0.996049	0.90292	1.1562	0.42386	0.90073	0.24764	0.77904	0.22594	cytoplasm	GO:0009072 aromatic amino acid family metabolic process; GO:0008652 cellular amino acid biosynthetic process; GO:0006725 cellular aromatic compound metabolic process; GO:0016053 organic acid biosynthetic process; GO:0044711 single-organism biosynthetic process; GO:0044281 small molecule metabolic process; GO:0044763 single-organism cellular process; GO:1901360 organic cyclic compound metabolic pr…	GO:0043226 organelle; GO:0043231 intracellular membrane-bounded organelle; GO:0043229 intracellular organelle; GO:0044464 cell part; GO:0005622 intracellular; GO:0005737 cytoplasm; GO:0044424 intracellular part; GO:0043227 membrane-bounded organelle; GO:0005623 cell; GO:0009536 plastid; GO:0044444 cytoplasmic part; GO:0009507 chloroplast;	GO:0016765 transferase activity, transferring alkyl or aryl (other than methyl) groups; GO:0003849 3-deoxy-7-phosphoheptulonate synthase activity; GO:0003824 catalytic activity; GO:0016740 transferase activity;	K01626	E2.5.1.54; 3-deoxy-7-phosphoheptulonate synthase [EC:2.5.1.54]	zma01230 Biosynthesis of amino acids - Zea mays (maize); zma01110 Biosynthesis of secondary metabolites - Zea mays (maize); zma01100 Metabolic pathways - Zea mays (maize); zma00400 Phenylalanine, tyrosine and tryptophan biosynthesis - Zea mays (maize);
B4FZ66	Photosynthetic electron transport2	100194324	31.229	1.5191	3.5	1	1	1	1.02446		1.07699		1.05128		1.07239		0.788479		0.84556		0.770283		0.776664		1.00828		chloroplast	GO:0044085 cellular component biogenesis; GO:0016043 cellular component organization; GO:0034622 cellular macromolecular complex assembly; GO:0071822 protein complex subunit organization; GO:0017004 cytochrome complex assembly; GO:0022607 cellular component assembly; GO:0065003 macromolecular complex assembly; GO:0070271 protein complex biogenesis; GO:0009987 cellular process; GO:0006461 protein …	GO:0043226 organelle; GO:0043231 intracellular membrane-bounded organelle; GO:0043229 intracellular organelle; GO:0044464 cell part; GO:0005622 intracellular; GO:0005737 cytoplasm; GO:0044424 intracellular part; GO:0043227 membrane-bounded organelle; GO:0005623 cell; GO:0009536 plastid; GO:0044444 cytoplasmic part; GO:0009507 chloroplast;
B4FR28	Uracil phosphoribosyltransferase	100284489	31.249	26.164	42.1	10	11	10	1.01668	0.82186	1.06547	0.46324	1.04799	0.5077	1.02189	0.76646	0.923937	0.27844	0.944162	0.27988	0.902725	0.06354	0.981028	0.63796	1.08674	0.085576	chloroplast	GO:0033554 cellular response to stress; GO:0009116 nucleoside metabolic process; GO:0009267 cellular response to starvation; GO:0006725 cellular aromatic compound metabolic process; GO:0046107 uracil biosynthetic process; GO:0044699 single-organism process; GO:0009058 biosynthetic process; GO:0019860 uracil metabolic process; GO:1901566 organonitrogen compound biosynthetic process; GO:0050896 res…	GO:0043229 intracellular organelle; GO:0044434 chloroplast part; GO:0044446 intracellular organelle part; GO:0005737 cytoplasm; GO:0044435 plastid part; GO:0044424 intracellular part; GO:0009532 plastid stroma; GO:0005829 cytosol; GO:0005623 cell; GO:0044422 organelle part; GO:0009507 chloroplast; GO:0043231 intracellular membrane-bounded organelle; GO:0043226 organelle; GO:0005622 intracellular;…	GO:0016763 transferase activity, transferring pentosyl groups; GO:0004845 uracil phosphoribosyltransferase activity; GO:0016757 transferase activity, transferring glycosyl groups; GO:0003824 catalytic activity; GO:0016740 transferase activity;	K00761	upp; uracil phosphoribosyltransferase [EC:2.4.2.9]	zma00240 Pyrimidine metabolism - Zea mays (maize); zma01100 Metabolic pathways - Zea mays (maize);	IPR000836; IPR029057;	Phosphoribosyltransferase domain; Phosphoribosyltransferase-like;
A0A1D6DSQ7	AT-hook motif nuclear-localized protein 5	100194172	39.507	19.756	16.6	4	5	2	1.05014		0.97351		0.927027		0.456903		1.48313		0.677645		0.728667		1.19175		1.63553		nucleus							IPR005175;	PPC domain;
K7W6Q4	PRP38 family protein	ZEAMMB73_Zm00001d045382	24.361	1.5937	4.3	1	1	1	1.00105		1.02316		1.02208		0.695533		1.01285		0.704467		1.20297		1.11386		0.925926		nucleus							IPR024767;	Pre-mRNA-splicing factor 38, C-terminal;
A0A1D6QTZ3	DNAJ heat shock family protein	ZEAMMB73_Zm00001d053972	42.086	2.3545	3	1	1	1	0.982334	0.87006	0.748024	0.041022	0.761477	0.22642	0.840546	0.21424	0.933673	0.37418	0.784795	0.144179	0.944324	0.27404	1.11946	0.4599	1.18546	0.38172	nucleus	GO:0006457 protein folding; GO:0009987 cellular process;	GO:0031224 intrinsic component of membrane; GO:0016020 membrane; GO:0016021 integral component of membrane; GO:0044425 membrane part;	GO:0005515 protein binding; GO:0051082 unfolded protein binding; GO:0005488 binding;	K09510			IPR008971; IPR002939; IPR001623;	HSP40/DnaJ peptide-binding; Chaperone DnaJ, C-terminal; DnaJ domain;
P08528	50S ribosomal protein L16, chloroplastic	rpl16	15.531	15.992	35.3	4	9	4	1.16691	0.29398	1.30903	0.09054	1.12179	0.24674	1.08513	0.48898	0.865676	0.25416	0.939374	0.53926	0.970714	0.75266	0.88516	0.20656	0.911864	0.099784	cytoplasm	GO:0006518 peptide metabolic process; GO:0043043 peptide biosynthetic process; GO:0044267 cellular protein metabolic process; GO:0006807 nitrogen compound metabolic process; GO:0009058 biosynthetic process; GO:0043603 cellular amide metabolic process; GO:0044238 primary metabolic process; GO:1901566 organonitrogen compound biosynthetic process; GO:1901576 organic substance biosynthetic process; G…	GO:0005840 ribosome; GO:0043229 intracellular organelle; GO:0043232 intracellular non-membrane-bounded organelle; GO:0005737 cytoplasm; GO:0032991 macromolecular complex; GO:0044424 intracellular part; GO:0005623 cell; GO:0009507 chloroplast; GO:0043228 non-membrane-bounded organelle; GO:0043226 organelle; GO:0043231 intracellular membrane-bounded organelle; GO:0005622 intracellular; GO:0044464 c…	GO:0097159 organic cyclic compound binding; GO:1901363 heterocyclic compound binding; GO:0003723 RNA binding; GO:0005488 binding; GO:0003676 nucleic acid binding; GO:0005198 structural molecule activity; GO:0003735 structural constituent of ribosome; GO:0019843 rRNA binding;	K02878	RP-L16; large subunit ribosomal protein L16	zma03010 Ribosome - Zea mays (maize);	IPR016180;	Ribosomal protein L10e/L16;
K7UT41	Uncharacterized protein	ZEAMMB73_Zm00001d054006	19.528	2.914	8.9	2	2	2	1.11044	0.42184	1.29119	0.180705	1.16278	0.0046562	0.865228	0.156485	1.12846	0.196095	0.976371	0.78894	0.972639	0.57492	0.985757	0.77194	1.01349	0.75842	chloroplast
A0A1D6M7A2	Global transcription factor group B1	103630545	115.46	42.544	17.5	14	15	14	0.82398		0.767007		0.930857		1.37411		0.802074		1.10214		0.914234		0.942518		1.03094		nucleus	GO:0050794 regulation of cellular process; GO:0010468 regulation of gene expression; GO:0006355 regulation of transcription, DNA-templated; GO:0031326 regulation of cellular biosynthetic process; GO:0080090 regulation of primary metabolic process; GO:0060255 regulation of macromolecule metabolic process; GO:0019219 regulation of nucleobase-containing compound metabolic process; GO:0006357 regulat…		GO:0097159 organic cyclic compound binding; GO:1901363 heterocyclic compound binding; GO:0003677 DNA binding; GO:0005488 binding; GO:0003676 nucleic acid binding;				IPR012340; IPR003029; IPR023323; IPR028088; IPR000980; IPR027999; IPR012337; IPR032706; IPR010994; IPR023097;	Nucleic acid-binding, OB-fold; S1 domain; Tex-like domain; Helix-turn-helix DNA-binding domain of Spt6; SH2 domain; Death-like domain of Spt6; Ribonuclease H-like domain; Transcription elongation factor Spt6, helix-hairpin-helix motif; RuvA domain 2-like; Tex RuvX-like domain;
A0A1D6PIX1	CTC-interacting domain 7	ZEAMMB73_Zm00001d048272	38.118	3.8605	7.7	2	2	1																			nucleus							IPR009818;	Ataxin-2, C-terminal;
B4FVP6	Electron carrier/ electron transporter/ iron ion binding protein	100273459	20.812	323.31	55	5	42	5	0.977729	0.5246	1.08407	0.037857	1.10876	0.022578	0.755943	0.0020164	0.945132	0.27018	0.714466	0.00049684	0.97702	0.60134	0.725673	6.3164e-05	0.742742	0.0020995	chloroplast			GO:0009055 electron carrier activity; GO:0051536 iron-sulfur cluster binding; GO:0005488 binding; GO:0051540 metal cluster binding;				IPR001041; IPR012675;	2Fe-2S ferredoxin-type iron-sulfur binding domain; Beta-grasp domain;
A0A1D6QFP3	Clathrin heavy chain	103654268	192.93	2.6017	41.8	57	101	0																			cytoplasm	GO:0046907 intracellular transport; GO:0016192 vesicle-mediated transport; GO:0071702 organic substance transport; GO:0015031 protein transport; GO:0051641 cellular localization; GO:0051234 establishment of localization; GO:0006810 transport; GO:0045184 establishment of protein localization; GO:0070727 cellular macromolecule localization; GO:0051649 establishment of localization in cell; GO:00068…	GO:0030658 transport vesicle membrane; GO:0016020 membrane; GO:0030130 clathrin coat of trans-Golgi network vesicle; GO:0031410 cytoplasmic vesicle; GO:0031090 organelle membrane; GO:0071944 cell periphery; GO:0098796 membrane protein complex; GO:0005737 cytoplasm; GO:0031982 vesicle; GO:0030660 Golgi-associated vesicle membrane; GO:0044433 cytoplasmic vesicle part; GO:0032991 macromolecular comp…	GO:0005515 protein binding; GO:0005198 structural molecule activity; GO:0005488 binding;	K04646	CLTC; clathrin heavy chain	zma04144 Endocytosis - Zea mays (maize);	IPR016025; IPR015348; IPR011990; IPR012331; IPR016024; IPR001473;	Clathrin, heavy chain, linker/propeller domain; Clathrin, heavy chain, linker, core motif; Tetratricopeptide-like helical domain; Clathrin, heavy chain, linker; Armadillo-type fold; Clathrin, heavy chain, propeller, N-terminal;
A0A1D6PNI4	Cysteine-rich receptor-like protein kinase 8	100277943	33.654	3.0464	4	1	1	1	1.2252		1.21354		0.990476		0.981857		1.29239		1.26894		1.38582		1.97872		1.42784		chloroplast	GO:0016310 phosphorylation; GO:0044267 cellular protein metabolic process; GO:0044238 primary metabolic process; GO:0044237 cellular metabolic process; GO:0006796 phosphate-containing compound metabolic process; GO:0071704 organic substance metabolic process; GO:0008152 metabolic process; GO:0006468 protein phosphorylation; GO:0006793 phosphorus metabolic process; GO:0044260 cellular macromolecul…		GO:0005524 ATP binding; GO:1901265 nucleoside phosphate binding; GO:0016773 phosphotransferase activity, alcohol group as acceptor; GO:0001882 nucleoside binding; GO:0043167 ion binding; GO:0004672 protein kinase activity; GO:0000166 nucleotide binding; GO:0097159 organic cyclic compound binding; GO:1901363 heterocyclic compound binding; GO:0032549 ribonucleoside binding; GO:0097367 carbohydrate …				IPR000719; IPR011009;	Protein kinase domain; Protein kinase-like domain;
A0A1D6LHE5	E3 UFM1-protein ligase 1-like protein	103629212	89.99	37.524	13.9	9	10	9	0.921429	0.148279	0.916149	0.22878	0.99427	0.88754	0.998647	0.97332	1.09346	0.163144	1.09199	0.125604	0.888924	0.105578	0.957878	0.26608	1.07757	0.20528	cytoplasm
B6TXK4	Acetolactate synthase/ amino acid binding protein	100284799	52.301	2.6754	7.7	3	4	1	1.09349	0.72218	0.913609	0.85476	0.835498	0.35428	1.61217	0.110897	0.698064	0.163838	1.1254	0.1653	0.947103	0.70956	1.15365	0.51198	1.21809	0.3571	mitochondria	GO:0008652 cellular amino acid biosynthetic process; GO:0016053 organic acid biosynthetic process; GO:0044711 single-organism biosynthetic process; GO:0009082 branched-chain amino acid biosynthetic process; GO:0044281 small molecule metabolic process; GO:0044763 single-organism cellular process; GO:0044699 single-organism process; GO:0006807 nitrogen compound metabolic process; GO:0009058 biosynt…		GO:0016597 amino acid binding; GO:0031406 carboxylic acid binding; GO:0003824 catalytic activity; GO:0005488 binding; GO:0003984 acetolactate synthase activity; GO:0016744 transferase activity, transferring aldehyde or ketonic groups; GO:0043167 ion binding; GO:0043177 organic acid binding; GO:0043168 anion binding; GO:0016740 transferase activity; GO:0036094 small molecule binding;	K01653	E2.2.1.6S; acetolactate synthase I/III small subunit [EC:2.2.1.6]	zma00660 C5-Branched dibasic acid metabolism - Zea mays (maize); zma00650 Butanoate metabolism - Zea mays (maize); zma01230 Biosynthesis of amino acids - Zea mays (maize); zma01110 Biosynthesis of secondary metabolites - Zea mays (maize); zma01210 2-Oxocarboxylic acid metabolism - Zea mays (maize); zma01100 Metabolic pathways - Zea mays (maize); zma00770 Pantothenate and CoA biosynthesis - Zea ma…	IPR002912; IPR019455;	ACT domain; Acetolactate synthase, small subunit, C-terminal;
C0P4Q3	Heat shock protein 90 kDa	100196928	81.802	18.568	18.2	14	18	6	1.3658	0.053959	1.46179	0.080944	1.07028	0.070099	0.879579	0.114118	1.47966	0.00059525	1.30147	0.006325	1.28212	0.0134813	1.52923	0.0043428	1.19274	0.024717	cytoplasm	GO:0006950 response to stress; GO:0042742 defense response to bacterium; GO:0061077 chaperone-mediated protein folding; GO:0098542 defense response to other organism; GO:0002376 immune system process; GO:0043207 response to external biotic stimulus; GO:0050896 response to stimulus; GO:0051707 response to other organism; GO:0045087 innate immune response; GO:0051704 multi-organism process; GO:0009…		GO:0005524 ATP binding; GO:1901265 nucleoside phosphate binding; GO:0001882 nucleoside binding; GO:0043167 ion binding; GO:0005515 protein binding; GO:0000166 nucleotide binding; GO:0097159 organic cyclic compound binding; GO:1901363 heterocyclic compound binding; GO:0032549 ribonucleoside binding; GO:0097367 carbohydrate derivative binding; GO:0032553 ribonucleotide binding; GO:0005488 binding; …	K04079	HSP90A; molecular chaperone HtpG	zma04626 Plant-pathogen interaction - Zea mays (maize); zma04141 Protein processing in endoplasmic reticulum - Zea mays (maize);	IPR020568; IPR020575; IPR003594;	Ribosomal protein S5 domain 2-type fold; Heat shock protein Hsp90, N-terminal; Histidine kinase-like ATPase, C-terminal domain;
B6SQX6	ATP synthase B chain	100280996	10.07	76.025	81.6	6	18	1	1.08642		1.17901		1.08523		0.614945	0.26034	1.58113	0.27888	0.972308	0.5614	1.74893	0.20308	1.74538	0.180602	0.997967	0.97354	cytoplasm,nucleus	GO:0009116 nucleoside metabolic process; GO:0042278 purine nucleoside metabolic process; GO:0009167 purine ribonucleoside monophosphate metabolic process; GO:0009117 nucleotide metabolic process; GO:0044699 single-organism process; GO:0046129 purine ribonucleoside biosynthetic process; GO:0009163 nucleoside biosynthetic process; GO:0009058 biosynthetic process; GO:0009156 ribonucleoside monophosp…	GO:0016020 membrane; GO:0098796 membrane protein complex; GO:0031224 intrinsic component of membrane; GO:0032991 macromolecular complex; GO:0044424 intracellular part; GO:0005623 cell; GO:0016021 integral component of membrane; GO:0045259 proton-transporting ATP synthase complex; GO:0005622 intracellular; GO:0044464 cell part; GO:0044425 membrane part; GO:0016469 proton-transporting two-sector AT…	GO:0015075 ion transmembrane transporter activity; GO:0022892 substrate-specific transporter activity; GO:0015077 monovalent inorganic cation transmembrane transporter activity; GO:0022890 inorganic cation transmembrane transporter activity; GO:0015078 hydrogen ion transmembrane transporter activity; GO:0008324 cation transmembrane transporter activity; GO:0022891 substrate-specific transmembrane…
A0A1D6QHE1	PP2A regulatory subunit TAP46	100282177	30.744	21.762	25.6	6	8	3	1.69328		1.40476		0.829611		1.03043		0.628692		0.647826		0.977778		1.16061		1.18698		mitochondria	GO:0050794 regulation of cellular process; GO:0050789 regulation of biological process; GO:0010646 regulation of cell communication; GO:0023051 regulation of signaling; GO:0048583 regulation of response to stimulus; GO:0009966 regulation of signal transduction; GO:0065007 biological regulation;
B4FCT4	Leucine-rich repeat extensin-like protein 3	100192830	44.553	3.4749	10.6	4	5	1																			extracellular			GO:0005515 protein binding; GO:0005488 binding;				IPR032675;	Leucine-rich repeat domain, L domain-like;
A0A1D6EZL4	Uncharacterized protein	100383434	39.415	1.8597	3.6	1	1	1																			cytoplasm
A0A1D6I4J4	Hydroxycinnamoyltransferase11	ZEAMMB73_Zm00001d020530	46.895	2.8279	2.8	1	2	1	0.935185	0.20584	1.04506	0.60922	1.11749	0.27374	1.15673	0.49648	1.17722	0.024142	1.36173	0.24312	1.06955	0.39702	1.39046	0.081182	1.30005	0.20506	cytoplasm			GO:0016746 transferase activity, transferring acyl groups; GO:0016747 transferase activity, transferring acyl groups other than amino-acyl groups; GO:0003824 catalytic activity; GO:0016740 transferase activity;	K13065	E2.3.1.133; shikimate O-hydroxycinnamoyltransferase [EC:2.3.1.133]	zma00940 Phenylpropanoid biosynthesis - Zea mays (maize); zma01110 Biosynthesis of secondary metabolites - Zea mays (maize); zma01100 Metabolic pathways - Zea mays (maize); zma00945 Stilbenoid, diarylheptanoid and gingerol biosynthesis - Zea mays (maize); zma00941 Flavonoid biosynthesis - Zea mays (maize);	IPR023213;	Chloramphenicol acetyltransferase-like domain;
B4FQV3	SGT1 disease resistance protein homolog1	100282745	40.358	71.878	50.1	15	24	9	0.889369	0.023859	0.820225	0.001141	0.922255	0.100021	0.992875	0.88436	1.12953	0.160018	1.12148	0.0113354	1.01808	0.7493	1.05122	0.3611	1.03256	0.48362	nucleus			GO:0005515 protein binding; GO:0005488 binding;	K12795	SUGT1; suppressor of G2 allele of SKP1	zma04626 Plant-pathogen interaction - Zea mays (maize);	IPR007052; IPR011990; IPR007699; IPR013026; IPR008978;	CS domain; Tetratricopeptide-like helical domain; SGS domain; Tetratricopeptide repeat-containing domain; HSP20-like chaperone;
Q6R9M2	DNA polymerase	orf911	105.62	-2	0.9	1	1	1																			cytoplasm	GO:0018130 heterocycle biosynthetic process; GO:0006260 DNA replication; GO:0006725 cellular aromatic compound metabolic process; GO:0006259 DNA metabolic process; GO:0034654 nucleobase-containing compound biosynthetic process; GO:1901360 organic cyclic compound metabolic process; GO:0006807 nitrogen compound metabolic process; GO:0009058 biosynthetic process; GO:0044238 primary metabolic process…	GO:0043226 organelle; GO:0043231 intracellular membrane-bounded organelle; GO:0043229 intracellular organelle; GO:0044464 cell part; GO:0005622 intracellular; GO:0005737 cytoplasm; GO:0044424 intracellular part; GO:0043227 membrane-bounded organelle; GO:0005623 cell; GO:0005739 mitochondrion; GO:0044444 cytoplasmic part;	GO:0003677 DNA binding; GO:1901265 nucleoside phosphate binding; GO:0008408 3'-5' exonuclease activity; GO:0016787 hydrolase activity; GO:0000166 nucleotide binding; GO:1901363 heterocyclic compound binding; GO:0097159 organic cyclic compound binding; GO:0016779 nucleotidyltransferase activity; GO:0003824 catalytic activity; GO:0005488 binding; GO:0016788 hydrolase activity, acting on ester bonds…				IPR023211; IPR004868; IPR012337;	DNA polymerase, palm domain; DNA-directed DNA polymerase, family B, mitochondria/virus; Ribonuclease H-like domain;
K7UGM3	Catalase	ZEAMMB73_Zm00001d054044	56.577	207.02	58.1	23	76	21	0.841775	0.0095595	0.672165	0.000121448	0.79851	0.00157926	1.03918	0.13306	0.834691	0.000118302	0.867398	0.00154445	1.05558	0.084562	0.820216	0.00110193	0.777032	0.00064195	cytoplasm	GO:0006950 response to stress; GO:0055114 oxidation-reduction process; GO:0009636 response to toxic substance; GO:0044699 single-organism process; GO:0050896 response to stimulus; GO:0044237 cellular metabolic process; GO:0008152 metabolic process; GO:0042221 response to chemical; GO:1990748 cellular detoxification; GO:0042743 hydrogen peroxide metabolic process; GO:0072593 reactive oxygen specie…		GO:0097159 organic cyclic compound binding; GO:1901363 heterocyclic compound binding; GO:0020037 heme binding; GO:0003824 catalytic activity; GO:0005488 binding; GO:0043167 ion binding; GO:0016209 antioxidant activity; GO:0043169 cation binding; GO:0046872 metal ion binding; GO:0004096 catalase activity; GO:0004601 peroxidase activity; GO:0046906 tetrapyrrole binding; GO:0016491 oxidoreductase ac…	K03781	katE; catalase [EC:1.11.1.6]	zma00380 Tryptophan metabolism - Zea mays (maize); zma01200 Carbon metabolism - Zea mays (maize); zma01110 Biosynthesis of secondary metabolites - Zea mays (maize); zma04016 MAPK signaling pathway - plant - Zea mays (maize); zma00630 Glyoxylate and dicarboxylate metabolism - Zea mays (maize); zma04146 Peroxisome - Zea mays (maize);	IPR020835; IPR011614; IPR010582;	Catalase-like domain; Catalase core domain; Catalase immune-responsive domain;
B4FMW6	Aspartyl protease AED3	100192462	44.623	1.4247	2.1	1	1	1	1.07703		0.726351		0.674404		0.806393		0.894677		0.721461		0.929922		0.840934		0.904306		extracellular	GO:0050794 regulation of cellular process; GO:0010941 regulation of cell death; GO:0006950 response to stress; GO:0043067 regulation of programmed cell death; GO:0098542 defense response to other organism; GO:0002376 immune system process; GO:0043207 response to external biotic stimulus; GO:0044238 primary metabolic process; GO:0050896 response to stimulus; GO:0051707 response to other organism; …	GO:0048046 apoplast; GO:0030312 external encapsulating structure; GO:0044464 cell part; GO:0071944 cell periphery; GO:0009505 plant-type cell wall; GO:0005618 cell wall; GO:0005623 cell; GO:0005576 extracellular region;	GO:0004175 endopeptidase activity; GO:0008233 peptidase activity; GO:0003824 catalytic activity; GO:0004190 aspartic-type endopeptidase activity; GO:0070011 peptidase activity, acting on L-amino acid peptides; GO:0016787 hydrolase activity; GO:0070001 aspartic-type peptidase activity;				IPR032799; IPR033121; IPR021109; IPR032861;	Xylanase inhibitor, C-terminal; Peptidase family A1 domain; Aspartic peptidase domain; Xylanase inhibitor, N-terminal;
K7V2Q9	Diphosphocytidyl methyl erythritol synthase2	103636414	32.462	82.618	45.1	11	25	6	0.769653		0.728519		0.946556		0.829576		1.15543		0.958521		1.17063		1.10913		0.947458		chloroplast	GO:0006720 isoprenoid metabolic process; GO:0044711 single-organism biosynthetic process; GO:0044763 single-organism cellular process; GO:0044699 single-organism process; GO:0009058 biosynthetic process; GO:0044255 cellular lipid metabolic process; GO:0044238 primary metabolic process; GO:1901576 organic substance biosynthetic process; GO:0044237 cellular metabolic process; GO:0044249 cellular bi…		GO:0050518 2-C-methyl-D-erythritol 4-phosphate cytidylyltransferase activity; GO:0070567 cytidylyltransferase activity; GO:0016779 nucleotidyltransferase activity; GO:0003824 catalytic activity; GO:0016740 transferase activity; GO:0016772 transferase activity, transferring phosphorus-containing groups;	K00991	ispD; 2-C-methyl-D-erythritol 4-phosphate cytidylyltransferase [EC:2.7.7.60]	zma00900 Terpenoid backbone biosynthesis - Zea mays (maize); zma01110 Biosynthesis of secondary metabolites - Zea mays (maize); zma01100 Metabolic pathways - Zea mays (maize);	IPR029044;	Nucleotide-diphospho-sugar transferases;
A0A1D6M6M1	Serine/threonine-protein kinase STN8 chloroplastic	ZEAMMB73_Zm00001d038485	133.27	39.951	10.1	12	15	12	0.885981	0.044961	1.04579	0.112757	1.18038	0.044284	1.09413	0.00164247	0.953438	0.056181	1.04318	0.093339	0.908231	0.108443	0.789026	0.0074988	0.86875	0.051483	chloroplast	GO:0016310 phosphorylation; GO:0044267 cellular protein metabolic process; GO:0044238 primary metabolic process; GO:0044237 cellular metabolic process; GO:0006796 phosphate-containing compound metabolic process; GO:0071704 organic substance metabolic process; GO:0008152 metabolic process; GO:0006468 protein phosphorylation; GO:0006793 phosphorus metabolic process; GO:0044260 cellular macromolecul…	GO:0031224 intrinsic component of membrane; GO:0016020 membrane; GO:0016021 integral component of membrane; GO:0044425 membrane part;	GO:0005524 ATP binding; GO:1901265 nucleoside phosphate binding; GO:0016773 phosphotransferase activity, alcohol group as acceptor; GO:0001882 nucleoside binding; GO:0043167 ion binding; GO:0004672 protein kinase activity; GO:0000166 nucleotide binding; GO:0097159 organic cyclic compound binding; GO:1901363 heterocyclic compound binding; GO:0032549 ribonucleoside binding; GO:0097367 carbohydrate …				IPR000719; IPR013320; IPR024788; IPR011009;	Protein kinase domain; Concanavalin A-like lectin/glucanase domain; Malectin-like carbohydrate-binding domain; Protein kinase-like domain;
A0A1D6HG23	Uncharacterized protein	100275367	23.272	58.203	44.5	6	25	6	1.46995	0.00150167	1.46747	0.00063904	0.998308	0.98644	0.835429	0.015059	1.23632	0.0099757	1.03286	0.29134	0.950851	0.179437	0.874102	0.034261	0.919284	0.104956	chloroplast			GO:0005515 protein binding; GO:0005488 binding;				IPR011990; IPR013026;	Tetratricopeptide-like helical domain; Tetratricopeptide repeat-containing domain;
B6T3U2	CUE domain containing protein	100282123	20.876	14.404	27.1	3	5	3	0.860365	0.133242	0.938238	0.49916	1.09051	0.518	0.710329	0.0134429	1.27579	0.039039	0.906232	0.2277	1.03417	0.61678	0.955581	0.2765	0.924009	0.23766	nucleus			GO:0005515 protein binding; GO:0005488 binding;				IPR003892; IPR009060; IPR009818;	Ubiquitin system component Cue; UBA-like; Ataxin-2, C-terminal;
B4FPF8	Os10g0351100-like protein	100272586	20.407	4.1718	10.2	2	4	2	1.03933	0.54732	0.97934	0.77916	0.942278	0.20164	1.04269	0.45798	0.968456	0.62106	1.0098	0.87382	0.895561	0.193576	0.896414	0.22146	1.00095	0.99842	chloroplast							IPR016181;	Acyl-CoA N-acyltransferase;
A0A1D6FBU3	Phosphoadenosine phosphosulfate (PAPS) reductase family protein	100193543	43.798	6.1598	7.8	2	2	2	1.65753		1.10822	0.89584	0.668595		0.921777	0.6943	1.50509	0.23448	1.38736	0.169184	1.11234	0.87428	0.999556	0.99584	0.898603	0.8732	cytoplasm	GO:0008152 metabolic process;		GO:0003824 catalytic activity;				IPR014729; IPR001453; IPR002500;	Rossmann-like alpha/beta/alpha sandwich fold; MoaB/Mog domain; Phosphoadenosine phosphosulphate reductase;
A0A1D6JQ22	Pentatricopeptide repeat-containing protein mitochondrial	103631772	84.129	7.7877	5.8	4	4	4	0.808756	0.25702	0.71876	0.117775	0.888722	0.41358	1.03552	0.75496	1.09091	0.3472	1.12966	0.23444	0.813884	0.185623	0.994016	0.91666	1.22132	0.30176	chloroplast				K20291			IPR013167;	Conserved oligomeric Golgi complex, subunit 4;
B4FCV1	NADH dehydrogenase [ubiquinone] 1 alpha subcomplex subunit 12	100192845	18.535	13.981	34.6	6	10	6	1.02537	0.35726	0.957036	0.27398	0.933352	0.144557	0.835049	0.0045953	0.97227	0.50342	0.811893	0.0021996	0.977201	0.51204	0.839705	0.020481	0.859296	0.041262	mitochondria	GO:0044699 single-organism process; GO:0008152 metabolic process; GO:0055114 oxidation-reduction process; GO:0044710 single-organism metabolic process;	GO:0043229 intracellular organelle; GO:0016020 membrane; GO:0044429 mitochondrial part; GO:0031090 organelle membrane; GO:0031967 organelle envelope; GO:0044446 intracellular organelle part; GO:0005737 cytoplasm; GO:0044424 intracellular part; GO:0005623 cell; GO:0044422 organelle part; GO:0005739 mitochondrion; GO:0005740 mitochondrial envelope; GO:0043231 intracellular membrane-bounded organell…	GO:0009055 electron carrier activity; GO:0016651 oxidoreductase activity, acting on NAD(P)H; GO:0003954 NADH dehydrogenase activity; GO:0003824 catalytic activity; GO:0050136 NADH dehydrogenase (quinone) activity; GO:0008137 NADH dehydrogenase (ubiquinone) activity; GO:0016655 oxidoreductase activity, acting on NAD(P)H, quinone or similar compound as acceptor; GO:0016491 oxidoreductase activity;	K11352	NDUFA12; NADH dehydrogenase (ubiquinone) 1 alpha subcomplex subunit 12	zma00190 Oxidative phosphorylation - Zea mays (maize); zma01100 Metabolic pathways - Zea mays (maize);
A0A1D6L840	AAA-ATPase ASD mitochondrial	103644195	55.484	99.745	33.4	13	24	10	1.12483	0.47296	1.25705	0.032656	1.11754	0.4355	1.14202	0.0073776	1.30026	0.00052069	1.48492	7.6544e-07	1.01394	0.76882	1.59185	0.00126076	1.56996	0.0021649	chloroplast			GO:0005524 ATP binding; GO:1901265 nucleoside phosphate binding; GO:0001882 nucleoside binding; GO:0043167 ion binding; GO:0000166 nucleotide binding; GO:0097159 organic cyclic compound binding; GO:1901363 heterocyclic compound binding; GO:0032549 ribonucleoside binding; GO:0097367 carbohydrate derivative binding; GO:0032553 ribonucleotide binding; GO:0005488 binding; GO:0032550 purine ribonucleo…				IPR003959; IPR003593; IPR025753; IPR027417;	ATPase, AAA-type, core; AAA+ ATPase domain; AAA-type ATPase, N-terminal domain; P-loop containing nucleoside triphosphate hydrolase;
C0P6C5	Threonine synthase 1 chloroplastic	103630689	57.442	8.2347	12.8	7	11	2	0.709378	0.131582	0.8013	0.036664	1.12958	0.45802	1.24375	0.145619	0.905804	0.43098	1.1266	0.49516	0.990851	0.92622	1.0764	0.51862	1.08633	0.39708	chloroplast	GO:0044281 small molecule metabolic process; GO:0044763 single-organism cellular process; GO:0006807 nitrogen compound metabolic process; GO:0044699 single-organism process; GO:0044238 primary metabolic process; GO:0044237 cellular metabolic process; GO:0071704 organic substance metabolic process; GO:0008152 metabolic process; GO:0006520 cellular amino acid metabolic process; GO:0044710 single-or…		GO:0097159 organic cyclic compound binding; GO:1901363 heterocyclic compound binding; GO:0005488 binding; GO:0043167 ion binding; GO:0043168 anion binding; GO:0048037 cofactor binding; GO:0030170 pyridoxal phosphate binding;	K01733	thrC; threonine synthase [EC:4.2.3.1]	zma01230 Biosynthesis of amino acids - Zea mays (maize); zma00750 Vitamin B6 metabolism - Zea mays (maize); zma01110 Biosynthesis of secondary metabolites - Zea mays (maize); zma01100 Metabolic pathways - Zea mays (maize); zma00260 Glycine, serine and threonine metabolism - Zea mays (maize);	IPR001926;	Tryptophan synthase beta subunit-like PLP-dependent enzyme;
K7U4Y0	Disease resistance protein RPM1	103654548	116.17	2.5164	0.9	1	1	1	0.998051	0.88922	1.06082	0.90452	1.06289	0.98526	1.06926	0.77786	1.42319	0.099482	1.52176	0.159819	1.04053	0.73682	1.024	0.82434	0.984111	0.86372	cytoplasm			GO:1901265 nucleoside phosphate binding; GO:0001882 nucleoside binding; GO:0043167 ion binding; GO:0000166 nucleotide binding; GO:0097159 organic cyclic compound binding; GO:1901363 heterocyclic compound binding; GO:0032549 ribonucleoside binding; GO:0097367 carbohydrate derivative binding; GO:0032553 ribonucleotide binding; GO:0005488 binding; GO:0032550 purine ribonucleoside binding; GO:0043531…	K13457	RPM1; disease resistance protein RPM1	zma04626 Plant-pathogen interaction - Zea mays (maize);	IPR002182; IPR027417; IPR032675;	NB-ARC; P-loop containing nucleoside triphosphate hydrolase; Leucine-rich repeat domain, L domain-like;
B4G1H1	Dehydrin COR410	ZEAMMB73_Zm00001d017547	31.44	41.589	17.9	4	5	3	1.00647	0.92674	0.622886	0.020977	0.61888	0.0119429	0.870114	0.105737	1.72344	2.107e-05	1.49959	0.0028634	0.778536	0.0088574	1.02617	0.58228	1.31807	0.0117005	nucleus	GO:0001101 response to acid chemical; GO:0042221 response to chemical; GO:0006950 response to stress; GO:0009415 response to water; GO:0009628 response to abiotic stimulus; GO:1901700 response to oxygen-containing compound; GO:0010035 response to inorganic substance; GO:0050896 response to stimulus;
A0A1D6GR74	NagB/RpiA/CoA transferase-like superfamily protein	100283019	38.59	4.7871	11.2	4	5	1			0.989748								1.60914		1.88763		0.710556		0.376428		cytoplasm	GO:0008152 metabolic process; GO:0044237 cellular metabolic process; GO:0009987 cellular process;	GO:0031224 intrinsic component of membrane; GO:0016020 membrane; GO:0016021 integral component of membrane; GO:0044425 membrane part;
A0A1D6I9M0	Uncharacterized protein	103633085	16.577	2.4488	9.1	1	1	1	1.34019	0.53258	1.59315	0.33856	1.18875	0.30774	0.880221	0.43514	1.31961	0.181539	1.16155	0.149558	0.950079	0.44068	1.09459	0.57244	1.1521	0.37516	chloroplast
A0A1D6J0S0	Monodehydroascorbate reductase 5 mitochondrial	100272772	52.55	243.76	44.3	17	32	16	0.865094	0.0038426	0.946541	0.20536	1.09415	0.087097	1.05962	0.0057243	0.911388	0.0159587	0.965727	0.2224	1.16911	0.00189792	1.13249	0.0175421	0.968679	0.3647	chloroplast	GO:0044699 single-organism process; GO:0008152 metabolic process; GO:0055114 oxidation-reduction process; GO:0044710 single-organism metabolic process;		GO:0003824 catalytic activity; GO:0016491 oxidoreductase activity;	K08232	E1.6.5.4; monodehydroascorbate reductase (NADH) [EC:1.6.5.4]	zma00053 Ascorbate and aldarate metabolism - Zea mays (maize); zma01100 Metabolic pathways - Zea mays (maize);	IPR023753;	FAD/NAD(P)-binding domain;
A0A1D6IPP9	Plastid transcriptionally active chromosome 2-like protein	103633614	97.839	14.082	7.2	6	7	6	0.940052	0.50556	1.04601	0.48168	1.11272	0.27494	1.06601	0.024616	0.981324	0.42074	1.04611	0.059659	0.942557	0.192581	1.25289	0.03108	1.32925	0.0124633	chloroplast			GO:0005515 protein binding; GO:0005488 binding;				IPR011990; IPR002625; IPR033443;	Tetratricopeptide-like helical domain; Smr domain; Pentacotripeptide-repeat region of PROPR;
A0A1D6LYF6	Uncharacterized mitochondrial protein	ZEAMMB73_Zm00001d037514	19.148	1.6999	20.2	4	39	1	0.984933	0.938	0.851437	0.58666	0.864461	0.42456	1.52718	0.070858	0.892159	0.49794	1.36248	0.30754	0.70027	0.0028005	0.723875	0.0070578	1.03371	0.54156	chloroplast	GO:0044699 single-organism process; GO:0015977 carbon fixation; GO:0008152 metabolic process; GO:0044710 single-organism metabolic process; GO:0071704 organic substance metabolic process;		GO:0016831 carboxy-lyase activity; GO:0016829 lyase activity; GO:0003824 catalytic activity; GO:0016830 carbon-carbon lyase activity; GO:0016984 ribulose-bisphosphate carboxylase activity;				IPR017443;	Ribulose bisphosphate carboxylase, large subunit, ferrodoxin-like N-terminal;
B6SND3	Acyl carrier protein	ZEAMMB73_Zm00001d038057	13.629	5.9164	10.2	1	5	1	1.13795	0.26182	0.966306	0.82692	0.849162	0.0842	1.02665	0.46778	0.978111	0.65382	1.00417	0.95972	0.918812	0.41596	0.889109	0.072983	0.967672	0.81148	chloroplast	GO:0044711 single-organism biosynthetic process; GO:0016053 organic acid biosynthetic process; GO:0044281 small molecule metabolic process; GO:0044763 single-organism cellular process; GO:0044699 single-organism process; GO:0009058 biosynthetic process; GO:0044255 cellular lipid metabolic process; GO:0006631 fatty acid metabolic process; GO:0044238 primary metabolic process; GO:0044237 cellular m…			K03955	NDUFAB1; NADH dehydrogenase (ubiquinone) 1 alpha/beta subcomplex 1	zma00190 Oxidative phosphorylation - Zea mays (maize); zma01100 Metabolic pathways - Zea mays (maize);	IPR009081;	Phosphopantetheine binding ACP domain;
A0A1D6H5E5	Pre-mRNA-splicing factor 3	100217215	95.713	23.734	8.9	7	8	7	0.958918		1.12224		1.17032		0.831637		1.26363		1.05088		1.29332		1.11552		0.862522		nucleus	GO:0006396 RNA processing; GO:0006725 cellular aromatic compound metabolic process; GO:1901360 organic cyclic compound metabolic process; GO:0006807 nitrogen compound metabolic process; GO:0044238 primary metabolic process; GO:0044237 cellular metabolic process; GO:0071704 organic substance metabolic process; GO:0006397 mRNA processing; GO:0016070 RNA metabolic process; GO:0000398 mRNA splicing, …	GO:0043229 intracellular organelle; GO:0044446 intracellular organelle part; GO:0046540 U4/U6 x U5 tri-snRNP complex; GO:0032991 macromolecular complex; GO:0044424 intracellular part; GO:0005623 cell; GO:0044422 organelle part; GO:0097525 spliceosomal snRNP complex; GO:0043231 intracellular membrane-bounded organelle; GO:0097526 spliceosomal tri-snRNP complex; GO:0043226 organelle; GO:0005634 nuc…					IPR013881; IPR010541;	Pre-mRNA-splicing factor 3; Domain of unknown function DUF1115;
A0A1D6KL30	Sorbitol dehydrogenase	100283066	39.042	120.07	44.3	13	27	13	1.07075	0.21786	1.07148	0.10792	1.00068	0.9681	1.11657	0.163044	1.02889	0.64528	1.14883	0.026119	0.936265	0.039736	1.087	0.077222	1.16099	0.0059753	cytoplasm	GO:0044699 single-organism process; GO:0008152 metabolic process; GO:0055114 oxidation-reduction process; GO:0044710 single-organism metabolic process;		GO:0046914 transition metal ion binding; GO:0003824 catalytic activity; GO:0005488 binding; GO:0043167 ion binding; GO:0046872 metal ion binding; GO:0043169 cation binding; GO:0008270 zinc ion binding; GO:0016491 oxidoreductase activity;	K00008	SORD; L-iditol 2-dehydrogenase [EC:1.1.1.14]	zma01100 Metabolic pathways - Zea mays (maize); zma00040 Pentose and glucuronate interconversions - Zea mays (maize); zma00051 Fructose and mannose metabolism - Zea mays (maize);	IPR011032; IPR020843; IPR016040; IPR013154; IPR013149;	GroES-like; Polyketide synthase, enoylreductase domain; NAD(P)-binding domain; Alcohol dehydrogenase, N-terminal; Alcohol dehydrogenase, C-terminal;
A0A1D6JS41	Peptidyl-prolyl cis-trans isomerase CYP65	103632256	60.93	6.9349	6.8	4	4	4	1.01404	0.576	0.983801	0.47222	0.970181	0.105962	1.08406	0.2511	0.88747	0.062282	0.962071	0.56752	1.06112	0.56562	1.20196	0.083622	1.13272	0.30038	chloroplast	GO:0016567 protein ubiquitination; GO:0044267 cellular protein metabolic process; GO:0070647 protein modification by small protein conjugation or removal; GO:0000413 protein peptidyl-prolyl isomerization; GO:0018208 peptidyl-proline modification; GO:0044238 primary metabolic process; GO:0044237 cellular metabolic process; GO:0071704 organic substance metabolic process; GO:0018193 peptidyl-amino a…		GO:0003755 peptidyl-prolyl cis-trans isomerase activity; GO:0016853 isomerase activity; GO:0019787 ubiquitin-like protein transferase activity; GO:0016740 transferase activity; GO:0003824 catalytic activity; GO:0016859 cis-trans isomerase activity; GO:0004842 ubiquitin-protein transferase activity;				IPR002130; IPR003613; IPR013083; IPR029000;	Cyclophilin-type peptidyl-prolyl cis-trans isomerase domain; U box domain; Zinc finger, RING/FYVE/PHD-type; Cyclophilin-like domain;
A0A1D6E366	Nucleosome/chromatin assembly factor D	541987	13.088	1.4984	5.9	1	4	1	0.823795	0.104338	1.09374	0.174199	1.32768	0.056038	0.72211	0.026781	1.22753	0.192442	0.88641	0.36892	1.03355	0.56372	0.768683	0.0175638	0.743728	0.027677	nucleus		GO:0043226 organelle; GO:0043231 intracellular membrane-bounded organelle; GO:0043229 intracellular organelle; GO:0005634 nucleus; GO:0044464 cell part; GO:0005622 intracellular; GO:0044424 intracellular part; GO:0043227 membrane-bounded organelle; GO:0005623 cell;	GO:0097159 organic cyclic compound binding; GO:1901363 heterocyclic compound binding; GO:0003677 DNA binding; GO:0005488 binding; GO:0003676 nucleic acid binding;	K11296			IPR009071;	High mobility group box domain;
B4FQ28	Ras-related protein RABA1f	100272710	23.979	16.768	39.8	8	13	4	1.09024	0.7317	0.892487	0.30628	0.818614	0.43322	1.37779	0.145124	0.727989	0.124705	1.00302	0.98008	0.816135	0.163405	0.989681	0.75814	1.21264	0.1681	cytoplasm	GO:0050794 regulation of cellular process; GO:0044700 single organism signaling; GO:0051716 cellular response to stimulus; GO:0007165 signal transduction; GO:0050789 regulation of biological process; GO:0007154 cell communication; GO:0035556 intracellular signal transduction; GO:0044699 single-organism process; GO:0007264 small GTPase mediated signal transduction; GO:0023052 signaling; GO:0050896…	GO:0005623 cell; GO:0005622 intracellular; GO:0044464 cell part;	GO:1901265 nucleoside phosphate binding; GO:0001882 nucleoside binding; GO:0043167 ion binding; GO:0000166 nucleotide binding; GO:0097159 organic cyclic compound binding; GO:1901363 heterocyclic compound binding; GO:0032549 ribonucleoside binding; GO:0097367 carbohydrate derivative binding; GO:0032553 ribonucleotide binding; GO:0005488 binding; GO:0032550 purine ribonucleoside binding; GO:0043168…				IPR005225; IPR027417;	Small GTP-binding protein domain; P-loop containing nucleoside triphosphate hydrolase;
A0A1D6F6Q2	Uncharacterized protein	103648074	77.047	1.3034	1	1	1	1	1.38585	0.42976	1.61608	0.43848	1.16613	0.79036	1.13615		0.99796	0.94398	1.13384		0.818815	0.144179	1.31807	0.161958	1.60973	0.087838	cytoplasm	GO:0016310 phosphorylation; GO:0044267 cellular protein metabolic process; GO:0044238 primary metabolic process; GO:0044237 cellular metabolic process; GO:0006796 phosphate-containing compound metabolic process; GO:0071704 organic substance metabolic process; GO:0008152 metabolic process; GO:0006468 protein phosphorylation; GO:0006793 phosphorus metabolic process; GO:0044260 cellular macromolecul…		GO:0005524 ATP binding; GO:1901265 nucleoside phosphate binding; GO:0016773 phosphotransferase activity, alcohol group as acceptor; GO:0001882 nucleoside binding; GO:0043167 ion binding; GO:0004672 protein kinase activity; GO:0000166 nucleotide binding; GO:0097159 organic cyclic compound binding; GO:1901363 heterocyclic compound binding; GO:0032549 ribonucleoside binding; GO:0097367 carbohydrate …				IPR000719; IPR001245; IPR011009;	Protein kinase domain; Serine-threonine/tyrosine-protein kinase catalytic domain; Protein kinase-like domain;
A0A1D6LMY8	Putative plant SNARE 11	ZEAMMB73_Zm00001d036406	32.606	1.9156	10.4	2	2	2	0.717629	0.41716	0.644306	0.05906	0.897826	0.83248	0.795465	0.43622	1.20546	0.4642	0.958904	0.8115	0.915813	0.74136	0.935412	0.7912	1.0214	0.84994	nucleus		GO:0031224 intrinsic component of membrane; GO:0016020 membrane; GO:0016021 integral component of membrane; GO:0044425 membrane part;		K08494
A0A1D6FV54	Isovaleryl-CoA dehydrogenase mitochondrial	ZEAMMB73_Zm00001d010970	49.721	33.706	24.7	9	12	4	1.07224	0.2304	0.979902	0.75842	0.91388	0.27626	1.1778	0.047464	1.04934	0.32484	1.23591	0.0147808	1.11225	0.026962	1.34161	0.00152352	1.20621	0.012122	plasma membrane	GO:0044699 single-organism process; GO:0008152 metabolic process; GO:0055114 oxidation-reduction process; GO:0044710 single-organism metabolic process;	GO:0031224 intrinsic component of membrane; GO:0016020 membrane; GO:0016021 integral component of membrane; GO:0044425 membrane part;	GO:1901265 nucleoside phosphate binding; GO:0050660 flavin adenine dinucleotide binding; GO:0043167 ion binding; GO:0000166 nucleotide binding; GO:0048037 cofactor binding; GO:0016491 oxidoreductase activity; GO:0016627 oxidoreductase activity, acting on the CH-CH group of donors; GO:1901363 heterocyclic compound binding; GO:0097159 organic cyclic compound binding; GO:0003824 catalytic activity; …	K00253	IVD; isovaleryl-CoA dehydrogenase [EC:1.3.8.4]	zma01100 Metabolic pathways - Zea mays (maize); zma00280 Valine, leucine and isoleucine degradation - Zea mays (maize);	IPR013786; IPR009100; IPR006091; IPR009075;	Acyl-CoA dehydrogenase/oxidase, N-terminal; Acyl-CoA dehydrogenase/oxidase, N-terminal and middle domain; Acyl-CoA oxidase/dehydrogenase, central domain; Acyl-CoA dehydrogenase/oxidase C-terminal;
K7UB79	Myosin heavy chain-related protein	103654861	87.628	14.582	6.7	5	5	5	1.1161	0.049895	0.977528	0.60404	0.875839	0.039055	1.20937	0.0067163	0.814254	0.00185769	0.98473	0.59374	1.00862	0.73938	1.17772	0.029143	1.16765	0.027023	chloroplast
A0A1D6N3G6	BLISTER	103650859	41.49	8.3093	10.5	2	2	2	0.818966		0.606681		0.740789		0.783745		1.39444		1.09289		0.831304		0.597391		0.718619		chloroplast
B6SMQ8	Uncharacterized protein	ZEAMMB73_Zm00001d011461	6.4304	4.1385	33.3	3	6	3	0.725542	0.021059	0.646037	0.0022412	0.89042	0.197915	0.562687	0.00032041	0.675424	0.0051218	0.380052	6.2224e-05	1.89056	0.00102422	0.715254	0.00197783	0.37833	0.00035576	nucleus
K7TRT3	Ser/Thr-rich protein T10 in DGCR region	ZEAMMB73_Zm00001d026124	30.414	8.594	20.4	5	5	5	1.20726	0.124499	1.08684	0.44592	0.900256	0.02642	0.899708	0.196637	1.078	0.31878	0.969883	0.28512	0.917835	0.36122	0.898924	0.23716	0.979396	0.78888	chloroplast
A0A1D6MXE1	Dihydrofolate synthetase	103650558	56.523	9.5511	4.1	2	2	2	1.13625		1.20073		1.05675		0.863724		1.13222		0.977927		1.13591		1.15079		1.0131		chloroplast	GO:0051188 cofactor biosynthetic process; GO:0042559 pteridine-containing compound biosynthetic process; GO:0006725 cellular aromatic compound metabolic process; GO:0016053 organic acid biosynthetic process; GO:0042398 cellular modified amino acid biosynthetic process; GO:0044699 single-organism process; GO:0009058 biosynthetic process; GO:1901566 organonitrogen compound biosynthetic process; GO:…		GO:0005524 ATP binding; GO:1901265 nucleoside phosphate binding; GO:0001882 nucleoside binding; GO:0043167 ion binding; GO:0016874 ligase activity; GO:0000166 nucleotide binding; GO:0016881 acid-amino acid ligase activity; GO:0016879 ligase activity, forming carbon-nitrogen bonds; GO:0097159 organic cyclic compound binding; GO:1901363 heterocyclic compound binding; GO:0032549 ribonucleoside bindi…				IPR013221; IPR004101;	Mur ligase, central; Mur ligase, C-terminal;
A0A1D6KAA6	Protein NRT1/ PTR FAMILY 8.3	ZEAMMB73_Zm00001d030159	34.831	4.3547	6.1	2	2	2	0.990119	0.9249	0.820652	0.19546	0.828842	0.159379	1.20748	0.0158813	0.980155	0.77216	1.18352	0.142183	0.888587	0.093601	1.18524	0.042883	1.33384	0.0097992	chloroplast	GO:0006810 transport; GO:0051179 localization; GO:0051234 establishment of localization;	GO:0031224 intrinsic component of membrane; GO:0016020 membrane; GO:0016021 integral component of membrane; GO:0044425 membrane part;	GO:0005215 transporter activity;				IPR020846;	Major facilitator superfamily domain;
B6T171	Serine--glyoxylate aminotransferase	100281949	44.105	-2	40.2	11	27	1	1.20014		1.85414		1.54494	0.37974	0.736292	0.51852	1.16099	0.56896	0.85483	0.73262	0.789511	0.031518	0.97602	0.81982	1.23623	0.041957	cytoplasm			GO:0016769 transferase activity, transferring nitrogenous groups; GO:0008483 transaminase activity; GO:0003824 catalytic activity; GO:0016740 transferase activity;	K00830	AGXT; alanine-glyoxylate transaminase / serine-glyoxylate transaminase / serine-pyruvate transaminase [EC:2.6.1.44 2.6.1.45 2.6.1.51]	zma01200 Carbon metabolism - Zea mays (maize); zma01110 Biosynthesis of secondary metabolites - Zea mays (maize); zma01100 Metabolic pathways - Zea mays (maize); zma00250 Alanine, aspartate and glutamate metabolism - Zea mays (maize); zma00630 Glyoxylate and dicarboxylate metabolism - Zea mays (maize); zma00260 Glycine, serine and threonine metabolism - Zea mays (maize); zma04146 Peroxisome - Zea…	IPR015424; IPR000192; IPR015421; IPR015422;	Pyridoxal phosphate-dependent transferase; Aminotransferase class V domain; Pyridoxal phosphate-dependent transferase, major region, subdomain 1; Pyridoxal phosphate-dependent transferase, major region, subdomain 2;
O81482	Eukaryotic translation initiation factor isoform 4E-2	---	24.104	6.1675	37	6	8	2	0.869634		0.856916		0.985375		0.976165		1.14428		1.11701		0.934825		0.928016		0.992716		cytoplasm	GO:0050794 regulation of cellular process; GO:0006518 peptide metabolic process; GO:0060255 regulation of macromolecule metabolic process; GO:0010608 posttranscriptional regulation of gene expression; GO:0044267 cellular protein metabolic process; GO:0009058 biosynthetic process; GO:1901566 organonitrogen compound biosynthetic process; GO:0044237 cellular metabolic process; GO:0071704 organic sub…	GO:0044464 cell part; GO:0005622 intracellular; GO:0005737 cytoplasm; GO:0032991 macromolecular complex; GO:0044424 intracellular part; GO:0005845 mRNA cap binding complex; GO:0034518 RNA cap binding complex; GO:0005623 cell;	GO:0097159 organic cyclic compound binding; GO:1901363 heterocyclic compound binding; GO:0008135 translation factor activity, RNA binding; GO:0003723 RNA binding; GO:0000339 RNA cap binding; GO:0000340 RNA 7-methylguanosine cap binding; GO:0031369 translation initiation factor binding; GO:0005488 binding; GO:0031370 eukaryotic initiation factor 4G binding; GO:0003676 nucleic acid binding; GO:0003…	K03259	EIF4E; translation initiation factor 4E	zma03013 RNA transport - Zea mays (maize);
A0A1D6LN55	Uncharacterized protein	ZEAMMB73_Zm00001d036430	27.003	6.6098	16.3	5	5	5	1.02711	0.73402	1.18781	0.081696	1.15646	0.033301	0.791225	0.0024405	1.0627	0.31084	0.840837	0.0180574	1.02041	0.67676	0.844898	0.098096	0.828	0.048179	chloroplast			GO:0016787 hydrolase activity; GO:0003824 catalytic activity;				IPR015797;	NUDIX hydrolase domain-like;
A0A1D6HME8	26S protease regulatory subunit 7 homolog A	100272769	47.014	180.24	60.2	23	48	22	1.02873		0.944751		0.918367		1.16222		0.983748		1.14333		0.96824		1.06443		1.09934		cytoplasm	GO:1901575 organic substance catabolic process; GO:0008152 metabolic process; GO:0030163 protein catabolic process; GO:0009057 macromolecule catabolic process; GO:0043170 macromolecule metabolic process; GO:0019538 protein metabolic process; GO:0044238 primary metabolic process; GO:0009056 catabolic process; GO:0071704 organic substance metabolic process;	GO:0044424 intracellular part; GO:0005623 cell; GO:0044464 cell part; GO:0005622 intracellular; GO:0005737 cytoplasm;	GO:0005524 ATP binding; GO:1901265 nucleoside phosphate binding; GO:0001882 nucleoside binding; GO:0043167 ion binding; GO:0016787 hydrolase activity; GO:0000166 nucleotide binding; GO:0097159 organic cyclic compound binding; GO:1901363 heterocyclic compound binding; GO:0032549 ribonucleoside binding; GO:0097367 carbohydrate derivative binding; GO:0003824 catalytic activity; GO:0032553 ribonucleo…	K03061	PSMC2; 26S proteasome regulatory subunit T1	zma03050 Proteasome - Zea mays (maize);	IPR003959; IPR003593; IPR027417;	ATPase, AAA-type, core; AAA+ ATPase domain; P-loop containing nucleoside triphosphate hydrolase;
A0A1D6M1A3	Uncharacterized protein	103630192	122.74	37.854	11.5	11	13	11	1.06437	0.46904	1.04278	0.55424	0.979715	0.6898	0.985597	0.8138	1.09429	0.192939	1.07853	0.116697	0.974351	0.50064	1.08052	0.105679	1.10897	0.025197	cytoplasm							IPR014770; IPR014772;	Munc13 homology 1; Mammalian uncoordinated homology 13, domain 2;
A0A1D6GIQ7	Adenylyl cyclase-associated protein	100279338	51.119	20.58	31.7	14	19	7	0.773499	0.08886	0.74118	0.063584	0.958217	0.43514	1.06813	0.21328	0.99325	0.80304	1.06092	0.28422	1.18856	0.0196632	1.14079	0.061862	0.959805	0.56788	cytoplasm	GO:0000902 cell morphogenesis; GO:0032502 developmental process; GO:0009653 anatomical structure morphogenesis; GO:0016043 cellular component organization; GO:0006996 organelle organization; GO:0044767 single-organism developmental process; GO:0048869 cellular developmental process; GO:0044763 single-organism cellular process; GO:0032989 cellular component morphogenesis; GO:0044699 single-organis…		GO:0003779 actin binding; GO:0005515 protein binding; GO:0008092 cytoskeletal protein binding; GO:0005488 binding;				IPR006599; IPR013992; IPR016098; IPR013912; IPR017901;	CARP motif; Adenylate cyclase-associated CAP, N-terminal; Cyclase-associated protein CAP/septum formation inhibitor MinC, C-terminal; Adenylate cyclase-associated CAP, C-terminal; C-CAP/cofactor C-like domain;
B6T7Q2	Phosphatidylinositol transfer protein CSR1	100282468	28.64	17.642	35.9	9	10	9	0.917091	0.123565	0.948518	0.45064	1.03427	0.67034	1.0861	0.0119153	1.07283	0.111256	1.16521	0.0107448	0.729572	0.00162189	1.02075	0.72784	1.39911	0.0046983	cytoplasm							IPR001251; IPR011074;	CRAL-TRIO lipid binding domain; CRAL/TRIO, N-terminal domain;
A0A1D6DSN3	Exocyst complex component EXO70A1	ZEAMMB73_Zm00001d001765	72.305	24.143	14.4	8	9	8	0.898685	0.194804	0.906701	0.192544	1.00892	0.88038	1.1594	0.128497	0.965459	0.71178	1.11936	0.043041	0.80768	0.191435	1.24911	0.037421	1.54654	0.027421	cytoplasm	GO:0006810 transport; GO:1902578 single-organism localization; GO:0032940 secretion by cell; GO:0016192 vesicle-mediated transport; GO:0044763 single-organism cellular process; GO:0044699 single-organism process; GO:0051179 localization; GO:0009987 cellular process; GO:0051234 establishment of localization; GO:0006887 exocytosis; GO:0044765 single-organism transport; GO:0046903 secretion;	GO:0005938 cell cortex; GO:0044464 cell part; GO:0044448 cell cortex part; GO:0005622 intracellular; GO:0071944 cell periphery; GO:0005737 cytoplasm; GO:0099568 cytoplasmic region; GO:0032991 macromolecular complex; GO:0044424 intracellular part; GO:0000145 exocyst; GO:0043234 protein complex; GO:0005623 cell; GO:0044444 cytoplasmic part; GO:0099023 tethering complex;		K07195			IPR016159;	Cullin repeat-like-containing domain;
C0P878	Protein kinase superfamily protein	100382475	51.391	2.0218	3.2	2	2	1																			cytoplasm	GO:0016310 phosphorylation; GO:0044267 cellular protein metabolic process; GO:0044238 primary metabolic process; GO:0044237 cellular metabolic process; GO:0006796 phosphate-containing compound metabolic process; GO:0071704 organic substance metabolic process; GO:0008152 metabolic process; GO:0006468 protein phosphorylation; GO:0006793 phosphorus metabolic process; GO:0044260 cellular macromolecul…		GO:0005524 ATP binding; GO:1901265 nucleoside phosphate binding; GO:0016773 phosphotransferase activity, alcohol group as acceptor; GO:0001882 nucleoside binding; GO:0043167 ion binding; GO:0004672 protein kinase activity; GO:0000166 nucleotide binding; GO:0097159 organic cyclic compound binding; GO:1901363 heterocyclic compound binding; GO:0032549 ribonucleoside binding; GO:0097367 carbohydrate …				IPR000719; IPR013320; IPR011009;	Protein kinase domain; Concanavalin A-like lectin/glucanase domain; Protein kinase-like domain;
A0A1D6IBZ6	Protein CHROMATIN REMODELING 4	103633189	206.75	1.1139	1	2	3	2	1.22906		0.860963		0.700508		1.0974		0.819104		0.898887		0.933702		0.932597		0.998817		nucleus		GO:0043226 organelle; GO:0043231 intracellular membrane-bounded organelle; GO:0043229 intracellular organelle; GO:0005634 nucleus; GO:0044464 cell part; GO:0005622 intracellular; GO:0044424 intracellular part; GO:0043227 membrane-bounded organelle; GO:0005623 cell;	GO:0003677 DNA binding; GO:0005524 ATP binding; GO:1901265 nucleoside phosphate binding; GO:0001882 nucleoside binding; GO:0043167 ion binding; GO:0005515 protein binding; GO:0000166 nucleotide binding; GO:0008270 zinc ion binding; GO:1901363 heterocyclic compound binding; GO:0097159 organic cyclic compound binding; GO:0032549 ribonucleoside binding; GO:0097367 carbohydrate derivative binding; GO…				IPR009463; IPR001965; IPR027417; IPR000953; IPR000330; IPR017877; IPR023780; IPR009057; IPR013083; IPR016197; IPR014001; IPR011011; IPR001650; IPR019787;	Domain of unknown function DUF1087; Zinc finger, PHD-type; P-loop containing nucleoside triphosphate hydrolase; Chromo/chromo shadow domain; SNF2-related, N-terminal domain; Myb-like domain; Chromo domain; Homeobox domain-like; Zinc finger, RING/FYVE/PHD-type; Chromo domain-like; Helicase superfamily 1/2, ATP-binding domain; Zinc finger, FYVE/PHD-type; Helicase, C-terminal; Zinc finger, PHD-finge…
B4G0U5	Pectin lyase-like superfamily protein	100284797	51.744	7.0657	9.9	3	3	3	0.662802		0.756522		1.1414		1.14374		0.982047		1.1232		0.674359		1.22393		1.81496		chloroplast	GO:0071554 cell wall organization or biogenesis; GO:0016043 cellular component organization; GO:0008152 metabolic process; GO:0044238 primary metabolic process; GO:0005975 carbohydrate metabolic process; GO:0071555 cell wall organization; GO:0045229 external encapsulating structure organization; GO:0009987 cellular process; GO:0071840 cellular component organization or biogenesis; GO:0071704 orga…	GO:0005576 extracellular region;	GO:0004553 hydrolase activity, hydrolyzing O-glycosyl compounds; GO:0016787 hydrolase activity; GO:0003824 catalytic activity; GO:0004650 polygalacturonase activity; GO:0016798 hydrolase activity, acting on glycosyl bonds;				IPR011050; IPR012334;	Pectin lyase fold/virulence factor; Pectin lyase fold;
A0A1D6HD62	DNA-directed RNA polymerases II IV and V subunit 11	103627413	14.144	6.4776	22.5	3	5	3	0.920545	0.175222	0.846387	0.068524	0.919441	0.093796	0.952195	0.41756	1.04867	0.33744	0.998537	0.98534	0.954763	0.4602	0.84992	0.075321	0.89019	0.030116	nucleus	GO:0018130 heterocycle biosynthetic process; GO:0006725 cellular aromatic compound metabolic process; GO:0097659 nucleic acid-templated transcription; GO:0034654 nucleobase-containing compound biosynthetic process; GO:1901360 organic cyclic compound metabolic process; GO:0006807 nitrogen compound metabolic process; GO:0032774 RNA biosynthetic process; GO:0009058 biosynthetic process; GO:0044238 p…		GO:0005515 protein binding; GO:0005488 binding; GO:0046983 protein dimerization activity;	K03008	RPB11; DNA-directed RNA polymerase II subunit RPB11	zma00240 Pyrimidine metabolism - Zea mays (maize); zma01100 Metabolic pathways - Zea mays (maize); zma03020 RNA polymerase - Zea mays (maize); zma00230 Purine metabolism - Zea mays (maize);	IPR009025;	DNA-directed RNA polymerase, RBP11-like dimerisation domain;
A0A1D6N905	Beta-glucosidase 11	100216811	44.215	10.338	8.1	3	3	3	1.45444	0.038704	2.14994	0.021779	1.47819	0.055282	1.46041	0.0105559	0.893236	0.28976	1.30449	0.088521	0.922547	0.195965	1.75507	0.0135955	1.90242	0.010837	vacuolar membrane	GO:0008152 metabolic process; GO:0005975 carbohydrate metabolic process; GO:0044238 primary metabolic process; GO:0071704 organic substance metabolic process;		GO:0004553 hydrolase activity, hydrolyzing O-glycosyl compounds; GO:0016787 hydrolase activity; GO:0003824 catalytic activity; GO:0016798 hydrolase activity, acting on glycosyl bonds;				IPR017853; IPR013781;	Glycoside hydrolase superfamily; Glycoside hydrolase, catalytic domain;
A0A1D6GGL6	SWIb domain-containing protein	ZEAMMB73_Zm00001d013221	15.386	12.434	42.1	7	7	7	0.991029	0.87436	1.00897	0.8577	1.0181	0.78388	1.02153	0.72384	0.928279	0.21688	0.948265	0.21658	1.01132	0.89306	0.967259	0.5067	0.956435	0.53602	chloroplast			GO:0005515 protein binding; GO:0005488 binding;				IPR003121; IPR019835;	SWIB/MDM2 domain; SWIB domain;
B4FZW6	KOW domain-containing protein	100274273	17.733	2.0103	6.3	1	1	1	0.959799	0.26944	0.863963	0.034644	0.90015	0.08594	1.1674	0.121903	1.04361	0.5854	1.21832	0.038362	0.804838	0.032158	0.951889	0.42412	1.18271	0.089701	cytoplasm	GO:0006518 peptide metabolic process; GO:0043043 peptide biosynthetic process; GO:0044267 cellular protein metabolic process; GO:0006807 nitrogen compound metabolic process; GO:0009058 biosynthetic process; GO:0043603 cellular amide metabolic process; GO:0044238 primary metabolic process; GO:1901566 organonitrogen compound biosynthetic process; GO:1901576 organic substance biosynthetic process; G…	GO:0005840 ribosome; GO:0043226 organelle; GO:0043229 intracellular organelle; GO:0043232 intracellular non-membrane-bounded organelle; GO:0044464 cell part; GO:0005622 intracellular; GO:0005737 cytoplasm; GO:0032991 macromolecular complex; GO:0044424 intracellular part; GO:1990904 ribonucleoprotein complex; GO:0005623 cell; GO:0030529 intracellular ribonucleoprotein complex; GO:0044444 cytoplasm…	GO:0003735 structural constituent of ribosome; GO:0005198 structural molecule activity;	K02895	RP-L24; large subunit ribosomal protein L24	zma03010 Ribosome - Zea mays (maize);	IPR008991; IPR014722; IPR005824;	Translation protein SH3-like domain; Ribosomal protein L2 domain 2; KOW;
B6T8F6	Uncharacterized protein	ZEAMMB73_Zm00001d035637	6.8979	2.4858	37.5	2	4	1	1.17752	0.42996	1.13729	0.60024	0.965833	0.79658	0.989076	0.89152	1.02343	0.723	1.01225	0.85974	1.03218	0.72062	1.40739	0.049938	1.36352	0.013162	cytoplasm		GO:0031224 intrinsic component of membrane; GO:0016020 membrane; GO:0016021 integral component of membrane; GO:0044425 membrane part;
K7UC37	Lil3 protein	ZEAMMB73_Zm00001d053953	26.096	12.344	18.4	5	8	2	1.23122	0.152881	1.4342	0.123764	1.16486	0.455	0.913569	0.43116	1.00763	0.86298	0.920539	0.4796	1.0864	0.24154	1.03269	0.7794	0.950564	0.58404	chloroplast
B4FSR6	Glutathione S-transferase	ZEAMMB73_Zm00001d042096	26.491	24.03	39.1	8	12	8	1.00388	0.91148	1.35078	0.00089616	1.34556	0.00086087	0.982143	0.7189	1.94058	3.8735e-05	1.90592	7.8402e-05	0.97435	0.35604	1.87386	7.6277e-05	1.92319	2.1673e-05	chloroplast			GO:0005515 protein binding; GO:0016740 transferase activity; GO:0003824 catalytic activity; GO:0005488 binding;	K00799	GST; glutathione S-transferase [EC:2.5.1.18]	zma00480 Glutathione metabolism - Zea mays (maize);	IPR004046; IPR010987; IPR004045; IPR012336;	Glutathione S-transferase, C-terminal; Glutathione S-transferase, C-terminal-like; Glutathione S-transferase, N-terminal; Thioredoxin-like fold;
A0A1D6MQU9	Protein kinase C substrate heavy chain-related	ZEAMMB73_Zm00001d040449	32.526	8.3351	16.6	4	5	3	0.982624	0.88906	0.815159	0.111201	0.829573	0.21262	0.952639	0.26844	1.22621	0.144999	1.16813	0.2433	1.01422	0.83618	1.09175	0.40664	1.07644	0.4135	chloroplast	GO:0008152 metabolic process; GO:0006491 N-glycan processing; GO:0044260 cellular macromolecule metabolic process; GO:1901135 carbohydrate derivative metabolic process; GO:0009100 glycoprotein metabolic process; GO:0043170 macromolecule metabolic process; GO:0019538 protein metabolic process; GO:0044238 primary metabolic process; GO:0044237 cellular metabolic process; GO:0009987 cellular process;…		GO:0005515 protein binding; GO:0005488 binding;				IPR028146;	Glucosidase II beta subunit, N-terminal;
P16024	DNA-directed RNA polymerase subunit beta'	rpoC1	78.322	2.1849	8.6	5	6	1	0.567104		0.939455		1.65658		1.06872		1.06142		1.13436		0.836296		1.35921		1.62528		cytoplasm	GO:0018130 heterocycle biosynthetic process; GO:0006725 cellular aromatic compound metabolic process; GO:0097659 nucleic acid-templated transcription; GO:0034654 nucleobase-containing compound biosynthetic process; GO:1901360 organic cyclic compound metabolic process; GO:0006807 nitrogen compound metabolic process; GO:0032774 RNA biosynthetic process; GO:0009058 biosynthetic process; GO:0044238 p…	GO:0043226 organelle; GO:0043231 intracellular membrane-bounded organelle; GO:0043229 intracellular organelle; GO:0044464 cell part; GO:0005622 intracellular; GO:0005737 cytoplasm; GO:0044424 intracellular part; GO:0043227 membrane-bounded organelle; GO:0005623 cell; GO:0009536 plastid; GO:0044444 cytoplasmic part; GO:0009507 chloroplast;	GO:0097159 organic cyclic compound binding; GO:1901363 heterocyclic compound binding; GO:0003677 DNA binding; GO:0016779 nucleotidyltransferase activity; GO:0034062 5'-3' RNA polymerase activity; GO:0003824 catalytic activity; GO:0097747 RNA polymerase activity; GO:0005488 binding; GO:0003676 nucleic acid binding; GO:0003899 DNA-directed 5'-3' RNA polymerase activity; GO:0016740 transferase activ…	K03046	rpoC; DNA-directed RNA polymerase subunit beta' [EC:2.7.7.6]	zma00240 Pyrimidine metabolism - Zea mays (maize); zma01100 Metabolic pathways - Zea mays (maize); zma03020 RNA polymerase - Zea mays (maize); zma00230 Purine metabolism - Zea mays (maize);	IPR006592; IPR000722; IPR007080; IPR007066;	RNA polymerase, N-terminal; RNA polymerase, alpha subunit; RNA polymerase Rpb1, domain 1; RNA polymerase Rpb1, domain 3;
C0P3C5	Calcium-binding protein CML42	100381981	21.439	16.794	24.1	3	3	2	1.27966	0.40588	0.813823	0.27682	0.635966	0.21066	1.04189	0.81414	0.761334	0.198964	0.793226	0.5877	1.39509	0.37468	1.23199	0.81486	0.883087	0.69444	chloroplast			GO:0043169 cation binding; GO:0046872 metal ion binding; GO:0005509 calcium ion binding; GO:0005488 binding; GO:0043167 ion binding;	K13448	CML; calcium-binding protein CML	zma04626 Plant-pathogen interaction - Zea mays (maize);	IPR011992; IPR002048;	EF-hand domain pair; EF-hand domain;
A0A1D6PXY3	Pumilio homolog 5	103653177	77.128	2.522	2.5	1	1	1	0.875624	0.43504	0.957293	0.70776	1.09327	0.60244	0.782819	0.25208	1.27127	0.094003	0.995174	0.96088	1.24788	0.42128	1.04534	0.6635	0.837694	0.51784	nucleus			GO:0097159 organic cyclic compound binding; GO:1901363 heterocyclic compound binding; GO:0003723 RNA binding; GO:0005488 binding; GO:0003676 nucleic acid binding;				IPR011989; IPR016024; IPR033133;	Armadillo-like helical; Armadillo-type fold; Pumilio homology domain;
K7UPH8	Putative POX domain/homeobox DNA-binding domain family protein	103654617	69.914	22.542	11.9	5	5	5	0.852473	0.2132	0.749411	0.064742	0.879102	0.21878	1.00721	0.88496	1.04858	0.50512	1.05614	0.48104	1.23855	0.0022239	1.1787	0.030122	0.951683	0.3141	nucleus	GO:0050794 regulation of cellular process; GO:0010468 regulation of gene expression; GO:0006355 regulation of transcription, DNA-templated; GO:0031326 regulation of cellular biosynthetic process; GO:0080090 regulation of primary metabolic process; GO:0060255 regulation of macromolecule metabolic process; GO:0019219 regulation of nucleobase-containing compound metabolic process; GO:0010556 regulat…	GO:0043226 organelle; GO:0043231 intracellular membrane-bounded organelle; GO:0043229 intracellular organelle; GO:0005634 nucleus; GO:0044464 cell part; GO:0005622 intracellular; GO:0044424 intracellular part; GO:0043227 membrane-bounded organelle; GO:0005623 cell;	GO:0097159 organic cyclic compound binding; GO:1901363 heterocyclic compound binding; GO:0003677 DNA binding; GO:0005488 binding; GO:0003676 nucleic acid binding;				IPR001356; IPR009057; IPR008422; IPR006563;	Homeobox domain; Homeobox domain-like; Homeobox KN domain; POX domain;
A0A1D6MLW7	Glycosyl hydrolase family 10 protein / carbohydrate-binding domain-containing protein	ZEAMMB73_Zm00001d039946	46.051	2.9136	2.9	1	1	1																			cytoplasm	GO:0008152 metabolic process; GO:0005975 carbohydrate metabolic process; GO:0044238 primary metabolic process; GO:0071704 organic substance metabolic process;		GO:0004553 hydrolase activity, hydrolyzing O-glycosyl compounds; GO:0016787 hydrolase activity; GO:0003824 catalytic activity; GO:0016798 hydrolase activity, acting on glycosyl bonds;				IPR001000; IPR017853; IPR013781;	Glycoside hydrolase family 10 domain; Glycoside hydrolase superfamily; Glycoside hydrolase, catalytic domain;
A0A1D6EH22	Signal peptide peptidase-like 3	100217036	45.797	31.218	9.2	3	3	3	1.272		0.786667		0.618449		1.05278		0.929275		0.978322		0.748806		1.37154		1.83163		plasma membrane	GO:0006508 proteolysis; GO:0008152 metabolic process; GO:0043170 macromolecule metabolic process; GO:0019538 protein metabolic process; GO:0044238 primary metabolic process; GO:0071704 organic substance metabolic process;	GO:0031224 intrinsic component of membrane; GO:0016020 membrane; GO:0016021 integral component of membrane; GO:0044425 membrane part;	GO:0004175 endopeptidase activity; GO:0008233 peptidase activity; GO:0003824 catalytic activity; GO:0004190 aspartic-type endopeptidase activity; GO:0070011 peptidase activity, acting on L-amino acid peptides; GO:0016787 hydrolase activity; GO:0070001 aspartic-type peptidase activity;				IPR003137;	PA domain;
A0A1D6GK64	Heat shock 70 kDa protein 6 chloroplastic	103625973	73.23	323.31	53.6	36	150	4	1.01473	0.85886	1.0006	0.97718	0.986074	0.8696	0.768413	0.00066271	1.027	0.45236	0.78916	0.00022256	1.02418	0.51412	0.772527	0.003843	0.754292	0.00048464	chloroplast	GO:0006457 protein folding; GO:0009987 cellular process;		GO:0005524 ATP binding; GO:1901265 nucleoside phosphate binding; GO:0001882 nucleoside binding; GO:0043167 ion binding; GO:0005515 protein binding; GO:0000166 nucleotide binding; GO:0097159 organic cyclic compound binding; GO:1901363 heterocyclic compound binding; GO:0032549 ribonucleoside binding; GO:0097367 carbohydrate derivative binding; GO:0032553 ribonucleotide binding; GO:0005488 binding; …	K03283	HSPA1_8; heat shock 70kDa protein 1/8	zma04144 Endocytosis - Zea mays (maize); zma03040 Spliceosome - Zea mays (maize); zma04141 Protein processing in endoplasmic reticulum - Zea mays (maize);	IPR029048; IPR029047;	Heat shock protein 70kD, C-terminal domain; Heat shock protein 70kD, peptide-binding domain;
Q7Y1W6	PPR2	ppr2	63.29	4.0063	8.8	5	5	5	0.878592	0.35408	0.922506	0.51142	1.04998	0.56528	0.981259	0.71618	0.959714	0.6542	0.941728	0.41496	0.898825	0.177	0.942559	0.2203	1.04866	0.42588	chloroplast	GO:0000003 reproduction; GO:0032502 developmental process; GO:0044707 single-multicellular organism process; GO:0010154 fruit development; GO:0003006 developmental process involved in reproduction; GO:0009555 pollen development; GO:0048868 pollen tube development; GO:0022414 reproductive process; GO:0048731 system development; GO:0048316 seed development; GO:0048608 reproductive structure develop…	GO:0043226 organelle; GO:0043231 intracellular membrane-bounded organelle; GO:0043229 intracellular organelle; GO:0044464 cell part; GO:0005622 intracellular; GO:0005737 cytoplasm; GO:0044424 intracellular part; GO:0043227 membrane-bounded organelle; GO:0005623 cell; GO:0009536 plastid; GO:0044444 cytoplasmic part; GO:0009507 chloroplast;	GO:0097159 organic cyclic compound binding; GO:1901363 heterocyclic compound binding; GO:0003723 RNA binding; GO:0005488 binding; GO:0003676 nucleic acid binding; GO:0005515 protein binding; GO:0019843 rRNA binding;				IPR011990;	Tetratricopeptide-like helical domain;
A0A1D6LW05	Pyridoxamine 5'-phosphate oxidase family protein	ZEAMMB73_Zm00001d037261	14.389	7.9419	18.6	2	2	2	0.962298	0.45786	0.972771	0.69562	1.01088	0.93212	0.705882	0.0039214	1.38859	0.0045552	0.980182	0.55686	1.0547	0.32918	1.46202	0.00039832	1.38619	0.00140229	chloroplast	GO:0044699 single-organism process; GO:0008152 metabolic process; GO:0055114 oxidation-reduction process; GO:0044710 single-organism metabolic process;		GO:0097159 organic cyclic compound binding; GO:1901363 heterocyclic compound binding; GO:0097367 carbohydrate derivative binding; GO:1901265 nucleoside phosphate binding; GO:0003824 catalytic activity; GO:0032553 ribonucleotide binding; GO:0005488 binding; GO:0043167 ion binding; GO:0043168 anion binding; GO:0000166 nucleotide binding; GO:0010181 FMN binding; GO:0048037 cofactor binding; GO:00164…				IPR012349;	FMN-binding split barrel;
A0A1D6NBY9	Nuclear pore complex protein NUP85	100381924	79.157	4.8709	3.2	2	2	2	0.938991	0.46372	0.923461	0.60962	0.983461	0.87832	1.03623	0.80244	0.988689	0.9527	1.02451	0.73338	0.96824	0.46848	1.19585	0.0125215	1.23508	0.022402	nucleus
A0A1D6IKK3	PLASMODESMATA CALLOSE-BINDING PROTEIN 5	100283720	15.13	6.0624	21.2	2	3	2	0.987755	0.85756	1.55385	0.0038157	1.57311	0.043897	0.501854	0.00043626	1.43583	0.0064171	0.720575	0.00084044	0.798619	0.131302	0.781358	0.170861	0.978386	0.87488	chloroplast							IPR012946;	X8 domain;
A0A1D6PFJ4	5'-3' exonuclease family protein	100285516	10.922	4.2635	24.7	2	2	2	0.988764		1.02758		1.03926		1.82443		0.96318		1.75725		0.776471		0.76		0.978788		cytoplasm
K7UYC3	Protein ABCI7 chloroplastic	103634793	52.456	91.216	34.1	14	25	14	1.05842	0.3883	1.12622	0.070145	1.06405	0.27662	1.0791	0.031458	1.00284	0.97526	1.08217	0.1599	0.987871	0.746	1.03256	0.42546	1.04523	0.28656	chloroplast	GO:0000003 reproduction; GO:0044085 cellular component biogenesis; GO:0051188 cofactor biosynthetic process; GO:0044707 single-multicellular organism process; GO:0016043 cellular component organization; GO:0022414 reproductive process; GO:0048316 seed development; GO:0044699 single-organism process; GO:0009791 post-embryonic development; GO:0009058 biosynthetic process; GO:0044237 cellular metabo…	GO:0043229 intracellular organelle; GO:0044434 chloroplast part; GO:0044446 intracellular organelle part; GO:0005737 cytoplasm; GO:0044435 plastid part; GO:0044424 intracellular part; GO:0009532 plastid stroma; GO:0005623 cell; GO:0044422 organelle part; GO:0009507 chloroplast; GO:0043231 intracellular membrane-bounded organelle; GO:0043226 organelle; GO:0005622 intracellular; GO:0044464 cell par…		K09015
A0A1D6KXS4	Calcium-transporting ATPase	ZEAMMB73_Zm00001d033334	111.6	33.623	15	11	16	10	1.13244	0.47332	1.10421	0.55966	0.975077	0.69174	1.09407	0.13778	0.870093	0.044021	0.951943	0.30754	1.0574	0.118058	1.02208	0.094322	0.966592	0.29136	chloroplast	GO:0070588 calcium ion transmembrane transport; GO:0072511 divalent inorganic cation transport; GO:0098655 cation transmembrane transport; GO:0034220 ion transmembrane transport; GO:0098660 inorganic ion transmembrane transport; GO:0090662 ATP hydrolysis coupled transmembrane transport; GO:0030001 metal ion transport; GO:0051234 establishment of localization; GO:0006810 transport; GO:0055085 tran…	GO:0031224 intrinsic component of membrane; GO:0016020 membrane; GO:0016021 integral component of membrane; GO:0044425 membrane part;	GO:0042625 ATPase coupled ion transmembrane transporter activity; GO:1901265 nucleoside phosphate binding; GO:0015399 primary active transmembrane transporter activity; GO:0022892 substrate-specific transporter activity; GO:0016817 hydrolase activity, acting on acid anhydrides; GO:0016787 hydrolase activity; GO:0022891 substrate-specific transmembrane transporter activity; GO:0016887 ATPase activ…				IPR023298; IPR004014; IPR008250; IPR023299; IPR006068; IPR023214;	P-type ATPase, transmembrane domain; Cation-transporting P-type ATPase, N-terminal; P-type ATPase, A domain; P-type ATPase, cytoplasmic domain N; Cation-transporting P-type ATPase, C-terminal; HAD-like domain;
A0A1D6PGY4	Flavone 3'-O-methyltransferase 1	ZEAMMB73_Zm00001d048087	39.687	28.771	10.7	3	4	3	1.82805		1.08824		0.595297		1.30281	0.89772	1.03968	0.6646	1.35451	0.58352	0.66288	0.025215	1.19128	0.2025	1.79713	0.0030407	cytoplasm	GO:0008152 metabolic process; GO:0032259 methylation;		GO:0016741 transferase activity, transferring one-carbon groups; GO:0005515 protein binding; GO:0008171 O-methyltransferase activity; GO:0008168 methyltransferase activity; GO:0003824 catalytic activity; GO:0016740 transferase activity; GO:0005488 binding; GO:0046983 protein dimerization activity;	K13066	E2.1.1.68; caffeic acid 3-O-methyltransferase [EC:2.1.1.68]	zma00940 Phenylpropanoid biosynthesis - Zea mays (maize); zma01110 Biosynthesis of secondary metabolites - Zea mays (maize); zma01100 Metabolic pathways - Zea mays (maize);	IPR011991; IPR012967; IPR029063; IPR001077;	Winged helix-turn-helix DNA-binding domain; Plant methyltransferase dimerisation; S-adenosyl-L-methionine-dependent methyltransferase; O-methyltransferase, family 2;
K7TQJ7	Eukaryotic translation initiation factor isoform 4G-2	100382039	86.701	141.05	46.2	30	45	19	1.05117	0.022125	1.03798	0.3691	0.987446	0.71916	0.9517	0.21326	1.03573	0.33332	0.985701	0.4118	0.941792	0.20166	0.970722	0.4206	1.03072	0.50898	cytoplasm			GO:0097159 organic cyclic compound binding; GO:1901363 heterocyclic compound binding; GO:0003723 RNA binding; GO:0005515 protein binding; GO:0005488 binding; GO:0003676 nucleic acid binding;				IPR003891; IPR016024; IPR003890; IPR016021;	Initiation factor eIF-4 gamma, MA3; Armadillo-type fold; MIF4G-like, type 3; MIF4G-like domain;
B4FRD6	Peroxidase	ZEAMMB73_Zm00001d018618	36.354	1.9165	7.4	2	2	1																			chloroplast	GO:0006950 response to stress; GO:0055114 oxidation-reduction process; GO:0009636 response to toxic substance; GO:0044699 single-organism process; GO:0050896 response to stimulus; GO:0044237 cellular metabolic process; GO:0008152 metabolic process; GO:0042221 response to chemical; GO:1990748 cellular detoxification; GO:0042743 hydrogen peroxide metabolic process; GO:0072593 reactive oxygen specie…	GO:0005576 extracellular region;	GO:0097159 organic cyclic compound binding; GO:1901363 heterocyclic compound binding; GO:0020037 heme binding; GO:0003824 catalytic activity; GO:0005488 binding; GO:0043167 ion binding; GO:0016209 antioxidant activity; GO:0043169 cation binding; GO:0046872 metal ion binding; GO:0004601 peroxidase activity; GO:0046906 tetrapyrrole binding; GO:0016491 oxidoreductase activity; GO:0016684 oxidoreduct…	K00430	E1.11.1.7; peroxidase [EC:1.11.1.7]	zma00940 Phenylpropanoid biosynthesis - Zea mays (maize); zma01110 Biosynthesis of secondary metabolites - Zea mays (maize); zma01100 Metabolic pathways - Zea mays (maize);	IPR033905; IPR002016;	Secretory peroxidase; Haem peroxidase, plant/fungal/bacterial;
A0A1D6GX90	Putative integral membrane protein conserved region (DUF2404)	103626492	78.061	29.394	8	4	4	4	1.06056	0.24236	0.827481	0.185182	0.78023	0.112097	1.12737	0.117378	1.00177	0.98856	1.12937	0.169383	0.953908	0.7733	1.11273	0.54938	1.16649	0.46166	plasma membrane		GO:0031224 intrinsic component of membrane; GO:0016020 membrane; GO:0016021 integral component of membrane; GO:0044425 membrane part;
A0A1D6H295	Calmodulin binding protein	ZEAMMB73_Zm00001d015464	67.577	6.8303	11.7	7	8	4	0.637872	0.1138	0.699574	0.105843	1.09673	0.6293	1.00276	0.99164	0.91464	0.3258	0.917165	0.079377	1.51383	0.077076	1.22837	0.35924	0.811431	0.25848	nucleus	GO:0006950 response to stress; GO:0050896 response to stimulus;		GO:0005515 protein binding; GO:0005516 calmodulin binding; GO:0005488 binding;
A0A1D6EXF9	Harpin-induced protein	ZEAMMB73_Zm00001d006524	22.724	7.0657	22.2	4	4	4	0.878609	0.128037	0.656294	0.014122	0.746969	0.060884	1.10893	0.42162	0.707181	0.04558	0.784212	0.19706	1.34396	0.024181	1.06104	0.52536	0.789487	0.025037	chloroplast		GO:0031224 intrinsic component of membrane; GO:0016020 membrane; GO:0016021 integral component of membrane; GO:0044425 membrane part;					IPR004864;	Late embryogenesis abundant protein, LEA-14;
B6SI11	Actin-2	100280540	41.679	25.053	49.3	16	106	0																			cytoskeleton			GO:0005524 ATP binding; GO:1901265 nucleoside phosphate binding; GO:0001882 nucleoside binding; GO:0043167 ion binding; GO:0000166 nucleotide binding; GO:0097159 organic cyclic compound binding; GO:1901363 heterocyclic compound binding; GO:0032549 ribonucleoside binding; GO:0097367 carbohydrate derivative binding; GO:0032553 ribonucleotide binding; GO:0005488 binding; GO:0032550 purine ribonucleo…	K10355
A0A1D6ELE8	Peptidyl-prolyl cis-trans isomerase	ZEAMMB73_Zm00001d005267	12.015	2.3022	7.1	1	1	1	0.867862	0.024801	0.659037	0.00030213	0.75938	0.00027546	0.973038	0.46664	0.91345	0.086915	0.888822	0.017923	0.898378	0.00158203	0.913514	0.2208	1.01685	0.80744	chloroplast	GO:0044267 cellular protein metabolic process; GO:0044238 primary metabolic process; GO:0018208 peptidyl-proline modification; GO:0000413 protein peptidyl-prolyl isomerization; GO:0044237 cellular metabolic process; GO:0071704 organic substance metabolic process; GO:0006457 protein folding; GO:0018193 peptidyl-amino acid modification; GO:0008152 metabolic process; GO:0044260 cellular macromolecul…		GO:0003755 peptidyl-prolyl cis-trans isomerase activity; GO:0016853 isomerase activity; GO:0003824 catalytic activity; GO:0016859 cis-trans isomerase activity;				IPR002130; IPR029000;	Cyclophilin-type peptidyl-prolyl cis-trans isomerase domain; Cyclophilin-like domain;
A0A1D6H558	Chloroplast processing peptidase	103626952	32.906	74.997	42.1	8	22	8	0.968921	0.70964	1.00579	0.89542	1.03805	0.2229	0.817234	0.00163765	1.06717	0.036577	0.872125	0.0050226	1.17499	0.00111672	0.94217	0.078157	0.801854	0.00060233	chloroplast	GO:0006508 proteolysis; GO:0008152 metabolic process; GO:0043170 macromolecule metabolic process; GO:0019538 protein metabolic process; GO:0044238 primary metabolic process; GO:0071704 organic substance metabolic process;	GO:0031224 intrinsic component of membrane; GO:0016020 membrane; GO:0016021 integral component of membrane; GO:0044425 membrane part;	GO:0070011 peptidase activity, acting on L-amino acid peptides; GO:0016787 hydrolase activity; GO:0008233 peptidase activity; GO:0003824 catalytic activity; GO:0017171 serine hydrolase activity; GO:0008236 serine-type peptidase activity;	K03100	lepB; signal peptidase I [EC:3.4.21.89]	zma03060 Protein export - Zea mays (maize);	IPR015927; IPR019533; IPR028360;	Peptidase S24/S26A/S26B/S26C; Peptidase S26; Peptidase S24/S26, beta-ribbon domain;
A0A1D6MQK0	Rab escort protein 1	103650005	59.657	28.222	11.4	5	6	5	0.80755	0.56674	1.34963	0.27656	1.67126	0.148444	1.11976	0.45558	0.998029	0.9921	1.11755	0.43996	1.00652	0.91892	1.05476	0.64166	1.04793	0.59032	cytoplasm	GO:0050794 regulation of cellular process; GO:0044700 single organism signaling; GO:0051716 cellular response to stimulus; GO:0035556 intracellular signal transduction; GO:0055114 oxidation-reduction process; GO:0044699 single-organism process; GO:0007264 small GTPase mediated signal transduction; GO:0023052 signaling; GO:0050896 response to stimulus; GO:0007165 signal transduction; GO:0008152 me…	GO:0005623 cell; GO:0005622 intracellular; GO:0044464 cell part;	GO:0030234 enzyme regulator activity; GO:0003824 catalytic activity; GO:0005092 GDP-dissociation inhibitor activity; GO:0060589 nucleoside-triphosphatase regulator activity; GO:0030695 GTPase regulator activity; GO:0098772 molecular function regulator; GO:0016491 oxidoreductase activity;				IPR023753;	FAD/NAD(P)-binding domain;
B4FRR1	Soluble inorganic pyrophosphatase 6 chloroplastic	100272927	31.751	135.63	59	17	126	17	1.10083	0.0017187	0.976864	0.062035	0.88739	0.00062182	0.918991	0.0110771	0.929609	0.0006361	0.854303	0.0010179	0.910714	0.0081046	0.794096	0.000124513	0.871949	0.000381	chloroplast	GO:0006970 response to osmotic stress; GO:0006950 response to stress; GO:0042742 defense response to bacterium; GO:0009628 response to abiotic stimulus; GO:0098542 defense response to other organism; GO:0043207 response to external biotic stimulus; GO:0009651 response to salt stress; GO:0050896 response to stimulus; GO:0044237 cellular metabolic process; GO:0051707 response to other organism; GO:…	GO:0043229 intracellular organelle; GO:0044434 chloroplast part; GO:0009526 plastid envelope; GO:0031967 organelle envelope; GO:0044446 intracellular organelle part; GO:0005737 cytoplasm; GO:0044435 plastid part; GO:0044424 intracellular part; GO:0009532 plastid stroma; GO:0005623 cell; GO:0044422 organelle part; GO:0009941 chloroplast envelope; GO:0009507 chloroplast; GO:0043226 organelle; GO:00…	GO:0000287 magnesium ion binding; GO:0004427 inorganic diphosphatase activity; GO:0016462 pyrophosphatase activity; GO:0003824 catalytic activity; GO:0005488 binding; GO:0043167 ion binding; GO:0046872 metal ion binding; GO:0043169 cation binding; GO:0016817 hydrolase activity, acting on acid anhydrides; GO:0016787 hydrolase activity; GO:0016818 hydrolase activity, acting on acid anhydrides, in p…	K01507	ppa; inorganic pyrophosphatase [EC:3.6.1.1]	zma00190 Oxidative phosphorylation - Zea mays (maize);
A0A1D6GTY9	Putative mitochondrial intermediate peptidase mitochondrial	100384686	76.873	3.2357	4.1	3	3	3	0.843335	0.44642	0.920871	0.45726	1.09194	0.67234	1.07778	0.61556	0.987816	0.96088	1.06465	0.32672	1.24473	0.054976	1.09779	0.145279	0.88195	0.10212	mitochondria	GO:0046907 intracellular transport; GO:0016043 cellular component organization; GO:0072594 establishment of protein localization to organelle; GO:0006839 mitochondrial transport; GO:0044267 cellular protein metabolic process; GO:0016485 protein processing; GO:0044237 cellular metabolic process; GO:0015031 protein transport; GO:0071704 organic substance metabolic process; GO:0051234 establishment …	GO:0005759 mitochondrial matrix; GO:0043229 intracellular organelle; GO:0044429 mitochondrial part; GO:0005737 cytoplasm; GO:0044446 intracellular organelle part; GO:0044424 intracellular part; GO:0005623 cell; GO:0005739 mitochondrion; GO:0044422 organelle part; GO:0031974 membrane-enclosed lumen; GO:0043226 organelle; GO:0043231 intracellular membrane-bounded organelle; GO:0070013 intracellular…	GO:0004175 endopeptidase activity; GO:0004222 metalloendopeptidase activity; GO:0008233 peptidase activity; GO:0003824 catalytic activity; GO:0005488 binding; GO:0043167 ion binding; GO:0043169 cation binding; GO:0046872 metal ion binding; GO:0070011 peptidase activity, acting on L-amino acid peptides; GO:0008237 metallopeptidase activity; GO:0016787 hydrolase activity;				IPR024077; IPR001567; IPR024079; IPR024080;	Neurolysin/Thimet oligopeptidase, domain 2; Peptidase M3A/M3B catalytic domain; Metallopeptidase, catalytic domain; Neurolysin/Thimet oligopeptidase, N-terminal;
B6SMK1	Uncharacterized protein	100276813	13.218	3.7307	16.1	2	3	2	1.10125	0.27848	1.02453	0.34676	0.930336	0.37028	0.903106	0.0025437	1.01181	0.74558	0.913769	0.20318	0.928608	0.26062	0.824859	0.061964	0.888274	0.22752	nucleus
A0A1D6NN07	DNA-damage-repair/toleration protein DRT102	ZEAMMB73_Zm00001d044548	32.99	20.566	16.9	4	7	4	0.917801	0.061117	0.883506	0.0043551	0.962633	0.27558	1.04642	0.2733	0.873477	0.082662	0.914024	0.21454	0.979345	0.57106	0.93198	0.032955	0.951636	0.23878	cytoplasm	GO:0008152 metabolic process; GO:0005975 carbohydrate metabolic process; GO:0044238 primary metabolic process; GO:0071704 organic substance metabolic process;		GO:0016853 isomerase activity; GO:0003824 catalytic activity;				IPR011051; IPR014710;	RmlC-like cupin domain; RmlC-like jelly roll fold;
A0A1D6E5A2	Transportin-1	100381988	91.861	25.071	11.7	8	8	8	1.03068	0.80798	1.01307	0.96878	0.982911	0.90644	0.990094	0.9146	0.893283	0.132083	0.884434	0.25668	0.880872	0.066405	0.977768	0.4617	1.11	0.069284	cytoplasm	GO:0045184 establishment of protein localization; GO:0006810 transport; GO:0046907 intracellular transport; GO:0070727 cellular macromolecule localization; GO:0051649 establishment of localization in cell; GO:0006886 intracellular protein transport; GO:0071702 organic substance transport; GO:0008104 protein localization; GO:0033036 macromolecule localization; GO:0034613 cellular protein localizat…	GO:0005623 cell; GO:0005622 intracellular; GO:0044464 cell part;	GO:0031267 small GTPase binding; GO:0017016 Ras GTPase binding; GO:0005488 binding; GO:0005515 protein binding; GO:0008536 Ran GTPase binding; GO:0051020 GTPase binding; GO:0019899 enzyme binding;				IPR001494; IPR011989; IPR016024;	Importin-beta, N-terminal domain; Armadillo-like helical; Armadillo-type fold;
Q9SPD7	Outer mitochondrial membrane protein porin	vdac2	29.177	125.44	49.6	10	31	10	0.893415	0.0158982	0.89709	0.064263	1.00411	0.9344	0.969528	0.56602	1.1606	0.048219	1.12523	0.0037435	1.07728	0.181245	1.12054	0.054077	1.04016	0.3521	cytoplasm	GO:0051049 regulation of transport; GO:0044070 regulation of anion transport; GO:0043269 regulation of ion transport; GO:1903959 regulation of anion transmembrane transport; GO:0051234 establishment of localization; GO:0006810 transport; GO:0006820 anion transport; GO:0034762 regulation of transmembrane transport; GO:0055085 transmembrane transport; GO:0050789 regulation of biological process; GO…	GO:0016020 membrane; GO:0043229 intracellular organelle; GO:0019867 outer membrane; GO:0044429 mitochondrial part; GO:0098588 bounding membrane of organelle; GO:0031090 organelle membrane; GO:0005741 mitochondrial outer membrane; GO:0005737 cytoplasm; GO:0044446 intracellular organelle part; GO:0031967 organelle envelope; GO:0044424 intracellular part; GO:0005623 cell; GO:0044422 organelle part; …	GO:0015075 ion transmembrane transporter activity; GO:0022803 passive transmembrane transporter activity; GO:0005253 anion channel activity; GO:0022892 substrate-specific transporter activity; GO:0015267 channel activity; GO:0022891 substrate-specific transmembrane transporter activity; GO:0005244 voltage-gated ion channel activity; GO:0008308 voltage-gated anion channel activity; GO:0022838 subs…	K15040			IPR023614;	Porin domain;
A0A1D6P041	tRNA(Adenine(34)) deaminase chloroplastic	103638369	141.23	1.2566	1.4	1	1	1																			nucleus			GO:0043169 cation binding; GO:0046872 metal ion binding; GO:0008270 zinc ion binding; GO:0046914 transition metal ion binding; GO:0003824 catalytic activity; GO:0005488 binding; GO:0043167 ion binding;				IPR002125; IPR016193;	Cytidine and deoxycytidylate deaminases, zinc-binding; Cytidine deaminase-like;
Q6R9F4	NADH-ubiquinone oxidoreductase chain 3	nad3	13.695	3.1076	12.7	1	1	1	1.20448		1.06511		0.884291		1		1.02358		1.02358		0.929843		0.958115		1.03041		vacuolar membrane	GO:0044699 single-organism process; GO:0008152 metabolic process; GO:0055114 oxidation-reduction process; GO:0044710 single-organism metabolic process;	GO:0043226 organelle; GO:0043231 intracellular membrane-bounded organelle; GO:0043229 intracellular organelle; GO:0016020 membrane; GO:0044464 cell part; GO:0005622 intracellular; GO:0044425 membrane part; GO:0005737 cytoplasm; GO:0031224 intrinsic component of membrane; GO:0044424 intracellular part; GO:0005623 cell; GO:0043227 membrane-bounded organelle; GO:0016021 integral component of membran…	GO:0016651 oxidoreductase activity, acting on NAD(P)H; GO:0003954 NADH dehydrogenase activity; GO:0003824 catalytic activity; GO:0050136 NADH dehydrogenase (quinone) activity; GO:0008137 NADH dehydrogenase (ubiquinone) activity; GO:0016655 oxidoreductase activity, acting on NAD(P)H, quinone or similar compound as acceptor; GO:0016491 oxidoreductase activity;
A0A1D6LKB9	SPX domain-containing membrane protein	ZEAMMB73_Zm00001d036020	39.823	3.2268	7.1	3	3	3	1.00971		1.01335		1.00361		1.05824		1.12046		1.18571		1.1204		1.42189		1.26909		cytoplasm	GO:0006810 transport; GO:0055085 transmembrane transport; GO:0051179 localization; GO:0051234 establishment of localization;	GO:0031224 intrinsic component of membrane; GO:0016020 membrane; GO:0016021 integral component of membrane; GO:0044425 membrane part;	GO:0022857 transmembrane transporter activity; GO:0005215 transporter activity;				IPR020846; IPR004331;	Major facilitator superfamily domain; SPX domain;
B6TJX4	SnRK1-interacting protein 1	100283612	20.108	10.702	32.2	6	6	2	0.913396	0.097678	0.86729	0.34764	0.949523	0.64162	1.11862	0.63634	0.718681	0.167565	0.803934	0.088836	1.02967	0.64848	1.21648	0.176117	1.18143	0.23882	mitochondria
K7TIJ5	Uncharacterized protein	ZEAMMB73_Zm00001d024804	47.635	4.5388	2.5	1	1	1																			chloroplast		GO:0031224 intrinsic component of membrane; GO:0016020 membrane; GO:0016021 integral component of membrane; GO:0044425 membrane part;
A0A1D6QHC5	RNA-binding (RRM/RBD/RNP motifs) family protein	100279765	48.618	4.4275	12.2	5	5	1	0.987144	0.7502	1.34343	0.0171424	1.36093	0.39138	1.15887	0.167484	0.982132	0.85856	1.13816	0.136078	0.898344	0.39768	0.77172	0.103797	0.859047	0.191424	cytoplasm			GO:0097159 organic cyclic compound binding; GO:1901363 heterocyclic compound binding; GO:1901265 nucleoside phosphate binding; GO:0005488 binding; GO:0003676 nucleic acid binding; GO:0000166 nucleotide binding; GO:0036094 small molecule binding;	K13161			IPR000504; IPR012677;	RNA recognition motif domain; Nucleotide-binding alpha-beta plait domain;
B7ZYZ2	Putative cytochrome P450 superfamily protein	ZEAMMB73_Zm00001d024574	60.901	5.0044	5.7	3	3	3	0.880774	0.3674	0.924469	0.54496	1.04961	0.59228	1.35602	0.02078	0.777349	0.0177156	1.0541	0.53312	0.98861	0.88688	0.978894	0.81152	0.990173	0.89998	chloroplast	GO:0044699 single-organism process; GO:0008152 metabolic process; GO:0055114 oxidation-reduction process; GO:0044710 single-organism metabolic process;	GO:0031224 intrinsic component of membrane; GO:0016020 membrane; GO:0016021 integral component of membrane; GO:0044425 membrane part;	GO:0097159 organic cyclic compound binding; GO:1901363 heterocyclic compound binding; GO:0020037 heme binding; GO:0005506 iron ion binding; GO:0046914 transition metal ion binding; GO:0003824 catalytic activity; GO:0005488 binding; GO:0043167 ion binding; GO:0016705 oxidoreductase activity, acting on paired donors, with incorporation or reduction of molecular oxygen; GO:0046872 metal ion binding;…
A0A1D6FIR5	IQ-domain 20	ZEAMMB73_Zm00001d009320	25.783	1.4759	4.8	1	1	1	0.942515		1.2		1.27319		0.757951		1.0711		0.811837		2.03354		1.20497		0.592547		nucleus
A0A1X7YHF6	Uncharacterized protein	---	50.192	3.9905	2.7	1	1	1	0.747191		0.747191		1		1.10056	0.80614	1.84095	0.2883	2.02607	0.32126	1.10434	0.6063	0.854167	0.26014	0.773463	0.20726
A0A1D6E768	LETM1-like protein	ZEAMMB73_Zm00001d003166	85.809	75.701	26.7	15	22	10	0.956104	0.37326	0.932099	0.42112	0.974892	0.75086	1.10259	2.008e-05	0.983169	0.32488	1.08403	0.033277	0.93312	0.066884	1.1632	0.0035973	1.24657	0.00090443	chloroplast		GO:0031224 intrinsic component of membrane; GO:0016020 membrane; GO:0016021 integral component of membrane; GO:0044425 membrane part;	GO:0043022 ribosome binding; GO:0005488 binding; GO:0043167 ion binding; GO:0044877 macromolecular complex binding; GO:0046872 metal ion binding; GO:0043169 cation binding; GO:0005509 calcium ion binding; GO:0043021 ribonucleoprotein complex binding;	K17800			IPR033122; IPR002048; IPR011992; IPR011685;	Letm1 ribosome-binding domain; EF-hand domain; EF-hand domain pair; LETM1-like;
B6T3S5	IMP dehydrogenase	ZEAMMB73_Zm00001d050130	24.702	16.014	33.2	9	14	9	1.02066	0.56396	0.94674	0.173781	0.927573	0.058444	0.869313	0.000157912	0.938788	0.0061435	0.816101	4.0522e-05	0.868631	0.0020218	0.771577	3.5637e-06	0.888268	0.022843	chloroplast							IPR000644;	CBS domain;
B6T7T3	OHP2	100282478	20.314	12.429	27	5	7	4	1.13729	0.013338	1.32655	0.00096251	1.16642	0.0119981	0.95538	0.51172	1.1435	0.121441	1.09248	0.22292	0.886953	0.0130036	0.991086	0.73794	1.11741	0.0137188	chloroplast							IPR023329;	Chlorophyll a/b binding protein domain;
K7U2B4	HEAT repeat family protein	ZEAMMB73_Zm00001d049853	36.589	3.0221	3.6	1	1	1	1.13583	0.3656	0.93231	0.53076	0.820818	0.104519	1.08094	0.34212	0.764475	0.037175	0.826353	0.143464	0.839665	0.130535	0.895905	0.59776	1.06698	0.8414	chloroplast			GO:0005488 binding;				IPR034085; IPR011989; IPR024395; IPR016024;	TOG domain; Armadillo-like helical; CLASP N-terminal domain; Armadillo-type fold;
A0A1D6QDE2	Opaque endosperm1	103654209	147.85	13.404	5.4	6	6	6	0.871		0.837		0.960964		1.62424		0.779851		1.26667		0.851438		0.748403		0.878987		cytoplasm		GO:0043229 intracellular organelle; GO:0043232 intracellular non-membrane-bounded organelle; GO:0044430 cytoskeletal part; GO:0044446 intracellular organelle part; GO:0032991 macromolecular complex; GO:0044424 intracellular part; GO:0005623 cell; GO:0015629 actin cytoskeleton; GO:0044422 organelle part; GO:0043228 non-membrane-bounded organelle; GO:0043226 organelle; GO:0005856 cytoskeleton; GO:0…	GO:0005524 ATP binding; GO:0003774 motor activity; GO:1901265 nucleoside phosphate binding; GO:0001882 nucleoside binding; GO:0043167 ion binding; GO:0016817 hydrolase activity, acting on acid anhydrides; GO:0016787 hydrolase activity; GO:0005515 protein binding; GO:0000166 nucleotide binding; GO:0017111 nucleoside-triphosphatase activity; GO:0097159 organic cyclic compound binding; GO:1901363 he…				IPR002710; IPR001609; IPR027417; IPR027401;	Dilute domain; Myosin head, motor domain; P-loop containing nucleoside triphosphate hydrolase; Myosin-like IQ motif-containing domain;
A0A1D6JPY7	40S ribosomal protein S28	ZEAMMB73_Zm00001d027813	7.825	11.771	41.2	3	8	3	0.822607		0.820957		0.997994		1.06071		1.02081		1.08278		1.10927		1.16115		1.04677		cytoplasm	GO:0006518 peptide metabolic process; GO:0043043 peptide biosynthetic process; GO:0044267 cellular protein metabolic process; GO:0006807 nitrogen compound metabolic process; GO:0009058 biosynthetic process; GO:0043603 cellular amide metabolic process; GO:0044238 primary metabolic process; GO:1901566 organonitrogen compound biosynthetic process; GO:1901576 organic substance biosynthetic process; G…	GO:0005840 ribosome; GO:0043226 organelle; GO:0043229 intracellular organelle; GO:0043232 intracellular non-membrane-bounded organelle; GO:0044464 cell part; GO:0005622 intracellular; GO:0005737 cytoplasm; GO:0032991 macromolecular complex; GO:0044424 intracellular part; GO:1990904 ribonucleoprotein complex; GO:0005623 cell; GO:0030529 intracellular ribonucleoprotein complex; GO:0044444 cytoplasm…	GO:0003735 structural constituent of ribosome; GO:0005198 structural molecule activity;	K02979	RP-S28e; small subunit ribosomal protein S28e	zma03010 Ribosome - Zea mays (maize);	IPR012340;	Nucleic acid-binding, OB-fold;
A0A1D6HZI0	RNA-binding protein CP31B chloroplastic	ZEAMMB73_Zm00001d019648	40.013	323.31	31.9	8	53	8	1.07043	0.085955	1.04398	0.35982	0.975296	0.49416	0.852784	0.0028769	0.965613	0.07272	0.82346	0.00086072	0.994174	0.84164	0.80025	0.0022787	0.804939	0.00079593	chloroplast			GO:0097159 organic cyclic compound binding; GO:1901363 heterocyclic compound binding; GO:1901265 nucleoside phosphate binding; GO:0005488 binding; GO:0003676 nucleic acid binding; GO:0000166 nucleotide binding; GO:0036094 small molecule binding;				IPR000504; IPR012677;	RNA recognition motif domain; Nucleotide-binding alpha-beta plait domain;
A0A1D6L0Y0	Uncharacterized protein	ZEAMMB73_Zm00001d033634	19.592	6.1846	12.5	2	4	2	0.921569	0.150063	1.19065	0.041561	1.29198	0.0195794	0.801019	0.01316	1.05799	0.25198	0.847468	0.021081	1.00248	0.95318	0.787083	0.028285	0.785133	0.015819	chloroplast		GO:0031224 intrinsic component of membrane; GO:0016020 membrane; GO:0016021 integral component of membrane; GO:0044425 membrane part;
B4FA19	Cysteine desulfurase 1 chloroplastic	100191757	50.12	24.719	22	10	15	10	1.06515	0.195858	1.33056	0.0051805	1.24918	0.0082618	1.15143	0.07254	1.01427	0.80448	1.16786	0.058977	0.965267	0.192099	1.1683	0.0077771	1.21034	0.0034582	chloroplast	GO:0006790 sulfur compound metabolic process; GO:0044281 small molecule metabolic process; GO:0044763 single-organism cellular process; GO:0006807 nitrogen compound metabolic process; GO:0044699 single-organism process; GO:1901605 alpha-amino acid metabolic process; GO:0044238 primary metabolic process; GO:0044237 cellular metabolic process; GO:0000096 sulfur amino acid metabolic process; GO:0071…		GO:0097159 organic cyclic compound binding; GO:1901363 heterocyclic compound binding; GO:0003824 catalytic activity; GO:0005488 binding; GO:0031071 cysteine desulfurase activity; GO:0043167 ion binding; GO:0043168 anion binding; GO:0016782 transferase activity, transferring sulfur-containing groups; GO:0016783 sulfurtransferase activity; GO:0016740 transferase activity; GO:0048037 cofactor bindin…	K11717	sufS; cysteine desulfurase / selenocysteine lyase [EC:2.8.1.7 4.4.1.16]	zma01100 Metabolic pathways - Zea mays (maize); zma00450 Selenocompound metabolism - Zea mays (maize);	IPR015424; IPR000192; IPR015421; IPR015422;	Pyridoxal phosphate-dependent transferase; Aminotransferase class V domain; Pyridoxal phosphate-dependent transferase, major region, subdomain 1; Pyridoxal phosphate-dependent transferase, major region, subdomain 2;
A0A1D6PTL1	RNA polymerase II C-terminal domain phosphatase-like 3	ZEAMMB73_Zm00001d049269	98.349	4.9408	1.7	1	1	1																			nucleus	GO:0044267 cellular protein metabolic process; GO:0044238 primary metabolic process; GO:0006470 protein dephosphorylation; GO:0016311 dephosphorylation; GO:0044237 cellular metabolic process; GO:0006796 phosphate-containing compound metabolic process; GO:0071704 organic substance metabolic process; GO:0008152 metabolic process; GO:0006793 phosphorus metabolic process; GO:0044260 cellular macromol…	GO:0043226 organelle; GO:0043231 intracellular membrane-bounded organelle; GO:0043229 intracellular organelle; GO:0005634 nucleus; GO:0044464 cell part; GO:0005622 intracellular; GO:0044424 intracellular part; GO:0043227 membrane-bounded organelle; GO:0005623 cell;	GO:0016787 hydrolase activity; GO:0004721 phosphoprotein phosphatase activity; GO:0003824 catalytic activity; GO:0042578 phosphoric ester hydrolase activity; GO:0016791 phosphatase activity; GO:0016788 hydrolase activity, acting on ester bonds;				IPR011947; IPR004274; IPR023214; IPR001357;	FCP1-like phosphatase, phosphatase domain; FCP1 homology domain; HAD-like domain; BRCT domain;
A0A1D6I3T0	Uncharacterized protein	ZEAMMB73_Zm00001d020365	41.906	3.4495	3.7	1	1	1	1.2409		0.91863		0.740293		1.33137		0.869373		1.15746		0.888989		1.05054		1.18173		chloroplast
C4J0K8	O-fucosyltransferase family protein	100284871	20.406	11.648	13.9	1	1	1																			cytoplasm	GO:0044699 single-organism process; GO:0008152 metabolic process; GO:0055114 oxidation-reduction process; GO:0044710 single-organism metabolic process;		GO:0019842 vitamin binding; GO:0005506 iron ion binding; GO:0031418 L-ascorbic acid binding; GO:0043167 ion binding; GO:0043177 organic acid binding; GO:0016705 oxidoreductase activity, acting on paired donors, with incorporation or reduction of molecular oxygen; GO:0048029 monosaccharide binding; GO:0016491 oxidoreductase activity; GO:0031406 carboxylic acid binding; GO:0046914 transition metal …	K00472	P4HA; prolyl 4-hydroxylase [EC:1.14.11.2]	zma01100 Metabolic pathways - Zea mays (maize); zma00330 Arginine and proline metabolism - Zea mays (maize);	IPR006620; IPR005123;	Prolyl 4-hydroxylase, alpha subunit; Oxoglutarate/iron-dependent dioxygenase;
A0A1D6M7L3	Nuclear assembly factor 1	ZEAMMB73_Zm00001d038622	80.826	3.0985	4.7	2	2	2																			nucleus	GO:0044085 cellular component biogenesis; GO:0022613 ribonucleoprotein complex biogenesis; GO:0006725 cellular aromatic compound metabolic process; GO:0001522 pseudouridine synthesis; GO:0006807 nitrogen compound metabolic process; GO:0042254 ribosome biogenesis; GO:1901360 organic cyclic compound metabolic process; GO:0044238 primary metabolic process; GO:0044237 cellular metabolic process; GO:0…			K14763			IPR009000;	Translation protein, beta-barrel domain;
A0A1D6LHN4	ACT domain-containing protein ACR9	ZEAMMB73_Zm00001d035634	48.938	4.5029	5.2	2	2	2	1.26667		0.922917		0.728618		1.30106		0.835753		1.08737		0.886143		0.992939		1.12052		chloroplast	GO:0008152 metabolic process;		GO:0016597 amino acid binding; GO:0031406 carboxylic acid binding; GO:0005488 binding; GO:0043167 ion binding; GO:0043177 organic acid binding; GO:0043168 anion binding; GO:0036094 small molecule binding;				IPR002912;	ACT domain;
B4F9N4	Cytochrome b6-f complex iron-sulfur subunit	100273354	24.054	192.1	46	8	74	3	0.978192	0.69772	0.930899	0.121804	0.951652	0.34792	1.00933	0.88482	0.868622	0.097095	0.87673	0.000176158	0.833514	0.059361	0.791893	0.042105	0.950065	0.30008	chloroplast	GO:0044699 single-organism process; GO:0008152 metabolic process; GO:0044237 cellular metabolic process; GO:0009987 cellular process; GO:0055114 oxidation-reduction process; GO:0044710 single-organism metabolic process; GO:0015979 photosynthesis;	GO:0016020 membrane; GO:0044425 membrane part; GO:0044464 cell part; GO:0005622 intracellular; GO:0009579 thylakoid; GO:0042651 thylakoid membrane; GO:0031224 intrinsic component of membrane; GO:0044424 intracellular part; GO:0005623 cell; GO:0016021 integral component of membrane; GO:0044436 thylakoid part; GO:0034357 photosynthetic membrane;	GO:0009055 electron carrier activity; GO:0051537 2 iron, 2 sulfur cluster binding; GO:0052880 oxidoreductase activity, acting on diphenols and related substances as donors, with copper protein as acceptor; GO:0016679 oxidoreductase activity, acting on diphenols and related substances as donors; GO:0003824 catalytic activity; GO:0005488 binding; GO:0051536 iron-sulfur cluster binding; GO:0009496 p…	K02636	petC; cytochrome b6-f complex iron-sulfur subunit [EC:1.10.9.1]	zma01100 Metabolic pathways - Zea mays (maize); zma00195 Photosynthesis - Zea mays (maize);	IPR017941; IPR005805; IPR014909;	Rieske [2Fe-2S] iron-sulphur domain; Rieske iron-sulphur protein, C-terminal; Cytochrome b6-f complex Fe-S subunit;
A0A1D6PYQ7	Carboxypeptidase	100281757	48.552	54.608	28.7	11	18	11	0.939127	0.150843	1.05934	0.2872	1.12801	0.030681	0.926839	0.21252	1.32311	0.0044424	1.22631	0.0022552	1.09288	0.139904	1.5878	0.00057892	1.45285	6.129e-05	chloroplast	GO:0006508 proteolysis; GO:0008152 metabolic process; GO:0043170 macromolecule metabolic process; GO:0019538 protein metabolic process; GO:0044238 primary metabolic process; GO:0071704 organic substance metabolic process;		GO:0004180 carboxypeptidase activity; GO:0008233 peptidase activity; GO:0008238 exopeptidase activity; GO:0017171 serine hydrolase activity; GO:0003824 catalytic activity; GO:0008236 serine-type peptidase activity; GO:0070011 peptidase activity, acting on L-amino acid peptides; GO:0004185 serine-type carboxypeptidase activity; GO:0016787 hydrolase activity; GO:0070008 serine-type exopeptidase act…	K09646			IPR029058;	Alpha/Beta hydrolase fold;
A0A1D6Q167	Methylcrotonoyl-CoA carboxylase beta chain mitochondrial	100281617	56.902	81.556	30.1	14	17	14	0.954807	0.22304	0.954424	0.45502	0.999599	0.96494	1.11437	0.22676	0.96185	0.66184	1.07186	0.35848	1.19755	0.0045565	1.05963	0.60368	0.884831	0.21934	chloroplast			GO:0003824 catalytic activity; GO:0016874 ligase activity;				IPR011762; IPR000022; IPR029045; IPR011763;	Acetyl-coenzyme A carboxyltransferase, N-terminal; Carboxyl transferase; ClpP/crotonase-like domain; Acetyl-coenzyme A carboxyltransferase, C-terminal;
A0A1D6IUT7	SGF29 tudor-like domain	100273149	18.348	5.1821	12.4	2	3	2	0.939499		1.00691		1.07176		0.90754		0.929773		0.843806		0.965482		0.808122		0.837014		nucleus
A0A1D6HPZ2	26S proteasome non-ATPase regulatory subunit 12 homolog B	103627906	50.525	14.65	34.1	12	15	6	1.29271	0.0020958	1.26325	0.0164175	0.977217	0.64404	0.970227	0.74674	1.14768	0.178036	1.11351	0.138982	0.972051	0.55124	1.10562	0.038105	1.13741	0.051582	cytoplasm			GO:0005515 protein binding; GO:0005488 binding;	K03035	PSMD12; 26S proteasome regulatory subunit N5	zma03050 Proteasome - Zea mays (maize);	IPR011991; IPR000717;	Winged helix-turn-helix DNA-binding domain; Proteasome component (PCI) domain;
A0A1D6FI49	TPR repeat	ZEAMMB73_Zm00001d009189	23.408	5.7798	6	1	2	1	0.758931	0.009001	0.680802	0.00104227	0.897054	0.1258	1.07544	0.69068	1.13445	0.3629	1.22004	0.047621	1.31758	0.00026298	1.19844	0.162938	0.909576	0.40764	chloroplast			GO:0005515 protein binding; GO:0005488 binding;				IPR011990; IPR013026;	Tetratricopeptide-like helical domain; Tetratricopeptide repeat-containing domain;
B6T5X5	60S ribosomal protein L29	100282295	6.7356	3.1524	17.2	1	1	1	0.779866		2.45101		3.14286		0.5203		0.913565		0.475328		1.11695		0.64485		0.577329		nucleus	GO:0006518 peptide metabolic process; GO:0043043 peptide biosynthetic process; GO:0044267 cellular protein metabolic process; GO:0006807 nitrogen compound metabolic process; GO:0009058 biosynthetic process; GO:0043603 cellular amide metabolic process; GO:0044238 primary metabolic process; GO:1901566 organonitrogen compound biosynthetic process; GO:1901576 organic substance biosynthetic process; G…	GO:0005840 ribosome; GO:0043226 organelle; GO:0043229 intracellular organelle; GO:0043232 intracellular non-membrane-bounded organelle; GO:0044464 cell part; GO:0005622 intracellular; GO:0005737 cytoplasm; GO:0032991 macromolecular complex; GO:0044424 intracellular part; GO:1990904 ribonucleoprotein complex; GO:0005623 cell; GO:0030529 intracellular ribonucleoprotein complex; GO:0044444 cytoplasm…	GO:0003735 structural constituent of ribosome; GO:0005198 structural molecule activity;	K02905	RP-L29e; large subunit ribosomal protein L29e	zma03010 Ribosome - Zea mays (maize);
C0P814	Anthocyanidin reductase	ZEAMMB73_Zm00001d026369	37.856	73.208	30.5	8	14	8	0.854033	0.0108587	0.833746	0.052223	0.976246	0.6451	1.1185	0.071578	0.884294	0.144515	0.989085	0.8572	0.971254	0.7604	0.999564	0.98004	1.02915	0.36482	chloroplast			GO:0048037 cofactor binding; GO:0003824 catalytic activity; GO:0005488 binding; GO:0050662 coenzyme binding;				IPR001509; IPR016040;	NAD-dependent epimerase/dehydratase; NAD(P)-binding domain;
A0A1D6LZE4	Uncharacterized protein	100276494	25.765	1.5233	3.7	1	1	1																			chloroplast
A0A1D6QRN6	Methyl-CpG-binding domain-containing protein 9	103654852	218.78	1.8973	0.6	1	1	1																			nucleus		GO:0043226 organelle; GO:0043231 intracellular membrane-bounded organelle; GO:0043229 intracellular organelle; GO:0005634 nucleus; GO:0044464 cell part; GO:0005622 intracellular; GO:0044424 intracellular part; GO:0043227 membrane-bounded organelle; GO:0005623 cell;	GO:0046914 transition metal ion binding; GO:0005488 binding; GO:0043167 ion binding; GO:0043169 cation binding; GO:0046872 metal ion binding; GO:0005515 protein binding; GO:0008270 zinc ion binding;				IPR001965; IPR003889; IPR003888; IPR001487; IPR028942; IPR013083; IPR011011; IPR019787;	Zinc finger, PHD-type; FY-rich, C-terminal; FY-rich, N-terminal; Bromodomain; WHIM1 domain; Zinc finger, RING/FYVE/PHD-type; Zinc finger, FYVE/PHD-type; Zinc finger, PHD-finger;
A0A1D6NMQ6	DEAD-box ATP-dependent RNA helicase 14	100383248	43.54	-2	13.2	6	8	1	1.1076		0.819943		0.740285		1.62011		0.441379		0.715084		0.815735		0.730849		0.895939		nucleus			GO:0005524 ATP binding; GO:1901265 nucleoside phosphate binding; GO:0004386 helicase activity; GO:0001882 nucleoside binding; GO:0043167 ion binding; GO:0016817 hydrolase activity, acting on acid anhydrides; GO:0016787 hydrolase activity; GO:0000166 nucleotide binding; GO:0017111 nucleoside-triphosphatase activity; GO:0097159 organic cyclic compound binding; GO:1901363 heterocyclic compound bindi…				IPR011545; IPR014001; IPR027417; IPR001650;	DEAD/DEAH box helicase domain; Helicase superfamily 1/2, ATP-binding domain; P-loop containing nucleoside triphosphate hydrolase; Helicase, C-terminal;
C0PHW4	FAD-binding Berberine family protein	ZEAMMB73_Zm00001d016199	60.895	2.7455	2.1	1	1	1	1.19333	0.057881	1.04705	0.69216	0.877419	0.2008	1.21979	0.21906	1.02056	0.79894	1.24487	0.16568	0.98553	0.85714	1.6758	0.0020609	1.70041	0.00102098	chloroplast	GO:0044699 single-organism process; GO:0008152 metabolic process; GO:0055114 oxidation-reduction process; GO:0044710 single-organism metabolic process;		GO:0097159 organic cyclic compound binding; GO:1901363 heterocyclic compound binding; GO:0016614 oxidoreductase activity, acting on CH-OH group of donors; GO:1901265 nucleoside phosphate binding; GO:0050660 flavin adenine dinucleotide binding; GO:0003824 catalytic activity; GO:0005488 binding; GO:0043167 ion binding; GO:0043168 anion binding; GO:0000166 nucleotide binding; GO:0048037 cofactor bin…				IPR016166; IPR016169; IPR012951; IPR006094; IPR016167;	FAD-binding, type 2; CO dehydrogenase flavoprotein-like, FAD-binding, subdomain 2; Berberine/berberine-like; FAD linked oxidase, N-terminal; FAD-binding, type 2, subdomain 1;
A0A1D6MTX1	5-methylthioadenosine/S-adenosylhomocysteine deaminase	ZEAMMB73_Zm00001d041069	14.546	7.7457	20.4	2	3	2	1.04647	0.68898	0.942543	0.63366	0.900686	0.185476	0.82326	0.192495	0.931034	0.6325	0.766484	0.076505	1.05054	0.66376	1.04402	0.81732	0.993792	0.92576	cytoplasm			GO:0016787 hydrolase activity; GO:0003824 catalytic activity; GO:0016810 hydrolase activity, acting on carbon-nitrogen (but not peptide) bonds;				IPR032466; IPR006680; IPR011059;	Metal-dependent hydrolase; Amidohydrolase-related; Metal-dependent hydrolase, composite domain;
B6TKY3	T-complex protein 1 subunit alpha	100283716	59.194	106.21	32.3	14	23	14	0.971738	0.27254	0.950803	0.129564	0.978456	0.42496	1.17167	0.0157385	0.973096	0.35866	1.14014	0.0130002	0.959311	0.052903	1.04099	0.0159606	1.08514	0.0075625	cytoplasm	GO:0006457 protein folding; GO:0009987 cellular process;	GO:0044424 intracellular part; GO:0005623 cell; GO:0044464 cell part; GO:0005622 intracellular; GO:0005737 cytoplasm;	GO:0005524 ATP binding; GO:1901265 nucleoside phosphate binding; GO:0001882 nucleoside binding; GO:0043167 ion binding; GO:0005515 protein binding; GO:0000166 nucleotide binding; GO:0097159 organic cyclic compound binding; GO:1901363 heterocyclic compound binding; GO:0032549 ribonucleoside binding; GO:0097367 carbohydrate derivative binding; GO:0032553 ribonucleotide binding; GO:0005488 binding; …	K09493			IPR027410; IPR027409; IPR027413;	TCP-1-like chaperonin intermediate domain; GroEL-like apical domain; GroEL-like equatorial domain;
A0A1D6KYW8	Deoxyuridine 5'-triphosphate nucleotidohydrolase	ZEAMMB73_Zm00001d033421	22.934	16.265	30.6	3	4	3	1.06072		0.710645		0.669965		1.43687		0.53417		0.767535		0.745911		1.06434		1.4269		chloroplast	GO:0006725 cellular aromatic compound metabolic process; GO:0046080 dUTP metabolic process; GO:0009147 pyrimidine nucleoside triphosphate metabolic process; GO:0009117 nucleotide metabolic process; GO:0044699 single-organism process; GO:0009200 deoxyribonucleoside triphosphate metabolic process; GO:0009394 2'-deoxyribonucleotide metabolic process; GO:0009262 deoxyribonucleotide metabolic process;…		GO:0047429 nucleoside-triphosphate diphosphatase activity; GO:0016817 hydrolase activity, acting on acid anhydrides; GO:0016787 hydrolase activity; GO:0016462 pyrophosphatase activity; GO:0016818 hydrolase activity, acting on acid anhydrides, in phosphorus-containing anhydrides; GO:0003824 catalytic activity; GO:0004170 dUTP diphosphatase activity;	K01520	dut; dUTP pyrophosphatase [EC:3.6.1.23]	zma00240 Pyrimidine metabolism - Zea mays (maize); zma01100 Metabolic pathways - Zea mays (maize);	IPR033704; IPR029054;	dUTPase, trimeric; dUTPase-like;
B6SRJ3	40S ribosomal protein S30	100284182	6.9571	2.4778	16.1	1	2	1	1.41524	0.0140567	2.17975	0.00072373	1.54019	0.00043621	1.0984	0.451	1.17577	0.185404	1.29146	0.0034391	0.839296	0.022337	0.93783	0.37	1.1174	0.076875	cytoplasm	GO:0006518 peptide metabolic process; GO:0043043 peptide biosynthetic process; GO:0044267 cellular protein metabolic process; GO:0006807 nitrogen compound metabolic process; GO:0009058 biosynthetic process; GO:0043603 cellular amide metabolic process; GO:0044238 primary metabolic process; GO:1901566 organonitrogen compound biosynthetic process; GO:1901576 organic substance biosynthetic process; G…	GO:0005840 ribosome; GO:0043226 organelle; GO:0043229 intracellular organelle; GO:0043232 intracellular non-membrane-bounded organelle; GO:0044464 cell part; GO:0005622 intracellular; GO:0005737 cytoplasm; GO:0032991 macromolecular complex; GO:0044424 intracellular part; GO:1990904 ribonucleoprotein complex; GO:0005623 cell; GO:0030529 intracellular ribonucleoprotein complex; GO:0044444 cytoplasm…	GO:0003735 structural constituent of ribosome; GO:0005198 structural molecule activity;	K02983	RP-S30e; small subunit ribosomal protein S30e	zma03010 Ribosome - Zea mays (maize);
K7WAE2	Mitochondrial substrate carrier family protein	100279872	56.176	12.859	8.8	4	4	4	0.902197	0.532	0.963389	0.80374	1.06783	0.52922	1.2276	0.030378	0.952082	0.38908	1.16877	0.104822	1.06971	0.5144	1.05842	0.56606	0.989445	0.050355	chloroplast	GO:0006810 transport; GO:0055085 transmembrane transport; GO:0051179 localization; GO:0051234 establishment of localization;	GO:0031224 intrinsic component of membrane; GO:0016020 membrane; GO:0016021 integral component of membrane; GO:0044425 membrane part;	GO:0043169 cation binding; GO:0046872 metal ion binding; GO:0005509 calcium ion binding; GO:0005488 binding; GO:0043167 ion binding;	K14684			IPR023395; IPR011992; IPR002048;	Mitochondrial carrier domain; EF-hand domain pair; EF-hand domain;
A0A1D6K900	Uncharacterized protein	ZEAMMB73_Zm00001d030019	19.539	15.741	41.8	6	7	4	0.976062	0.72188	1.0853	0.28022	1.11192	0.128679	0.790458	0.036664	1.34095	0.0168844	1.05996	0.4483	1.08919	0.26536	1.16019	0.083436	1.06518	0.108223	chloroplast	GO:0044085 cellular component biogenesis; GO:0016043 cellular component organization; GO:0034622 cellular macromolecular complex assembly; GO:0071822 protein complex subunit organization; GO:0010257 NADH dehydrogenase complex assembly; GO:0043933 macromolecular complex subunit organization; GO:0032981 mitochondrial respiratory chain complex I assembly; GO:0097031 mitochondrial respiratory chain c…			K09008
A0A1D6ENK6	GrpE protein homolog	100272350	32.67	4.4604	9.7	3	3	2	1.19256	0.128625	1.12908	0.17564	0.946768	0.6316	0.854628	0.088437	1.27727	0.0075597	1.09159	0.22522	1.00827	0.90412	0.947725	0.79102	0.939948	0.58264	chloroplast	GO:0006457 protein folding; GO:0065009 regulation of molecular function; GO:0009987 cellular process; GO:0050790 regulation of catalytic activity; GO:0065007 biological regulation;	GO:0005759 mitochondrial matrix; GO:0043229 intracellular organelle; GO:0044429 mitochondrial part; GO:0005737 cytoplasm; GO:0044446 intracellular organelle part; GO:0044424 intracellular part; GO:0005623 cell; GO:0005739 mitochondrion; GO:0044422 organelle part; GO:0031974 membrane-enclosed lumen; GO:0043226 organelle; GO:0043231 intracellular membrane-bounded organelle; GO:0070013 intracellular…	GO:1901265 nucleoside phosphate binding; GO:0051087 chaperone binding; GO:0060589 nucleoside-triphosphatase regulator activity; GO:0046983 protein dimerization activity; GO:0005515 protein binding; GO:0000166 nucleotide binding; GO:0098772 molecular function regulator; GO:1901363 heterocyclic compound binding; GO:0097159 organic cyclic compound binding; GO:0042802 identical protein binding; GO:00…	K03687			IPR009012; IPR013805;	GrpE nucleotide exchange factor, head; GrpE nucleotide exchange factor, coiled-coil;
A0A1D6KTZ6	Plastid transcriptionally active 3	ZEAMMB73_Zm00001d032790	90.012	13.99	9.2	5	6	4	0.908751	0.66706	1.15744	0.5585	1.27366	0.32248	0.977967	0.83062	1.18895	0.23278	1.16276	0.2032	0.922923	0.50398	1.17818	0.0168192	1.27657	0.12574	vacuolar membrane							IPR003034;	SAP domain;
A0A1D6I7G7	Methyl binding domain108	542070	26.993	4.8508	13.4	2	2	1	1.09301	0.8142	1.08311	0.736	0.990947	0.9502	0.884867	0.6174	1.23411	0.2815	1.09202	0.63268	1.37165	0.2361	1.12612	0.39386	0.820993	0.39058	nucleus		GO:0043226 organelle; GO:0043231 intracellular membrane-bounded organelle; GO:0043229 intracellular organelle; GO:0005634 nucleus; GO:0044464 cell part; GO:0005622 intracellular; GO:0044424 intracellular part; GO:0043227 membrane-bounded organelle; GO:0005623 cell;	GO:0097159 organic cyclic compound binding; GO:1901363 heterocyclic compound binding; GO:0003677 DNA binding; GO:0046914 transition metal ion binding; GO:0005488 binding; GO:0043167 ion binding; GO:0003676 nucleic acid binding; GO:0046872 metal ion binding; GO:0043169 cation binding; GO:0008270 zinc ion binding;				IPR016177; IPR001739; IPR011124;	DNA-binding domain; Methyl-CpG DNA binding; Zinc finger, CW-type;
A0A1D6HL18	ER6 protein	ZEAMMB73_Zm00001d018135	17.19	7.2885	22.8	4	6	4	0.962022	0.41618	0.899171	0.045864	0.934668	0.165424	0.83892	0.029943	1.03879	0.56324	0.871461	0.076283	0.912472	0.20676	0.819814	0.0050813	0.898454	0.194202	cytoplasm	GO:0006950 response to stress; GO:0050896 response to stimulus;						IPR014729; IPR006016;	Rossmann-like alpha/beta/alpha sandwich fold; UspA;
B4FGM1	DNA-directed RNA polymerases II and IV subunit 5A	100193880	24.125	6.2035	12.6	2	2	2	1.21028	0.43982	0.779155	0.42874	0.643782	0.105764	1.5444	0.048616	0.739854	0.1512	1.14263	0.36746	0.905067	0.22068	0.920657	0.47482	1.01723	0.95908	cytoplasm	GO:0018130 heterocycle biosynthetic process; GO:0006725 cellular aromatic compound metabolic process; GO:0097659 nucleic acid-templated transcription; GO:0034654 nucleobase-containing compound biosynthetic process; GO:1901360 organic cyclic compound metabolic process; GO:0006807 nitrogen compound metabolic process; GO:0032774 RNA biosynthetic process; GO:0009058 biosynthetic process; GO:0044238 p…	GO:0043226 organelle; GO:0043231 intracellular membrane-bounded organelle; GO:0043229 intracellular organelle; GO:0005634 nucleus; GO:0044464 cell part; GO:0005622 intracellular; GO:0044424 intracellular part; GO:0043227 membrane-bounded organelle; GO:0005623 cell;	GO:0097159 organic cyclic compound binding; GO:1901363 heterocyclic compound binding; GO:0003677 DNA binding; GO:0016779 nucleotidyltransferase activity; GO:0034062 5'-3' RNA polymerase activity; GO:0003824 catalytic activity; GO:0097747 RNA polymerase activity; GO:0005488 binding; GO:0003676 nucleic acid binding; GO:0003899 DNA-directed 5'-3' RNA polymerase activity; GO:0016740 transferase activ…	K03013	RPB5; DNA-directed RNA polymerases I, II, and III subunit RPABC1	zma00240 Pyrimidine metabolism - Zea mays (maize); zma01100 Metabolic pathways - Zea mays (maize); zma03020 RNA polymerase - Zea mays (maize); zma00230 Purine metabolism - Zea mays (maize);	IPR005571; IPR000783;	RNA polymerase, Rpb5, N-terminal; RNA polymerase, subunit H/Rpb5 C-terminal;
A0A1D6Q8N0	Tola protein homolog1	103653997	141.9	15.46	10.1	12	16	4	1.13108	0.43934	1.0459	0.7347	0.924691	0.57286	1.17038	0.20548	1.12052	0.148039	1.31143	0.042579	1.05062	0.4258	1.14925	0.114464	1.09388	0.154542	endoplasmic reticulum			GO:0005515 protein binding; GO:0005488 binding;				IPR025697; IPR033646; IPR011990; IPR028275;	CLU domain; CLU central domain; Tetratricopeptide-like helical domain; Clustered mitochondria protein, N-terminal;
A0A1D6GI68	Folate transporter 1 chloroplastic	ZEAMMB73_Zm00001d013334	26.371	1.5603	3.8	1	1	1	1.24278		1.32546		1.06653		1.11842		0.969608		1.08443		0.966236		1.41509		1.46454		cytoplasm	GO:0006810 transport; GO:0055085 transmembrane transport; GO:0051179 localization; GO:0051234 establishment of localization;	GO:0031224 intrinsic component of membrane; GO:0016020 membrane; GO:0016021 integral component of membrane; GO:0044425 membrane part;					IPR023395;	Mitochondrial carrier domain;
A0A1D6FSY3	Pseudouridine synthase family protein	100280058	29.798	1.9093	7.2	2	2	2																			cytoplasm	GO:0006725 cellular aromatic compound metabolic process; GO:0001522 pseudouridine synthesis; GO:1901360 organic cyclic compound metabolic process; GO:0006807 nitrogen compound metabolic process; GO:0044238 primary metabolic process; GO:0009451 RNA modification; GO:0044237 cellular metabolic process; GO:0071704 organic substance metabolic process; GO:0016070 RNA metabolic process; GO:0008152 metab…		GO:0097159 organic cyclic compound binding; GO:1901363 heterocyclic compound binding; GO:0003723 RNA binding; GO:0016853 isomerase activity; GO:0003824 catalytic activity; GO:0005488 binding; GO:0003676 nucleic acid binding; GO:0016866 intramolecular transferase activity; GO:0009982 pseudouridine synthase activity;				IPR020103; IPR011760;	Pseudouridine synthase, catalytic domain; Pseudouridine synthase, TruD, insertion domain;
A0A1D6MXG7	Allantoinase	ZEAMMB73_Zm00001d041637	7.89	2.0442	12.2	1	1	1																			nucleus			GO:0016787 hydrolase activity; GO:0003824 catalytic activity; GO:0016810 hydrolase activity, acting on carbon-nitrogen (but not peptide) bonds;				IPR032466; IPR011059;	Metal-dependent hydrolase; Metal-dependent hydrolase, composite domain;
A0A1D6GEP1	NAD(P)-binding Rossmann-fold superfamily protein	100191263	46.894	34.88	25.7	8	14	3	0.960589	0.70728	0.756683	0.029461	0.787727	0.0169824	1.01128	0.78502	0.866543	0.039223	0.876316	0.046002	1.07467	0.127336	0.899153	0.079416	0.836676	0.0179198	cytoplasm			GO:0048037 cofactor binding; GO:0003824 catalytic activity; GO:0005488 binding; GO:0050662 coenzyme binding;				IPR001509; IPR016040;	NAD-dependent epimerase/dehydratase; NAD(P)-binding domain;
B4FAC9	Calcium-binding EF-hand family protein	ZEAMMB73_Zm00001d014325	43.278	23.363	23.2	6	8	5	0.828732	0.022376	0.796901	0.062437	0.961591	0.67896	0.872676	0.022324	0.875406	0.074197	0.763946	0.0059406	1.05783	0.33716	1.15009	0.0193649	1.08721	0.086541	cytoplasm			GO:0043169 cation binding; GO:0046872 metal ion binding; GO:0005509 calcium ion binding; GO:0005488 binding; GO:0043167 ion binding;				IPR002048; IPR011992;	EF-hand domain; EF-hand domain pair;
K7TSX2	Double Clp-N motif-containing P-loop nucleoside triphosphate hydrolase superfamily protein	103641592	102.07	262.38	52.2	40	146	3	1.00875	0.9728	0.910396	0.2596	0.902498	0.38824	1.23764	0.159824	0.881838	0.33572	1.0914	0.0055412	0.993289	0.87508	1.02416	0.5762	1.03108	0.56336	chloroplast	GO:0008152 metabolic process; GO:0019538 protein metabolic process; GO:0043170 macromolecule metabolic process; GO:0044238 primary metabolic process; GO:0071704 organic substance metabolic process;		GO:0005524 ATP binding; GO:1901265 nucleoside phosphate binding; GO:0001882 nucleoside binding; GO:0043167 ion binding; GO:0005515 protein binding; GO:0000166 nucleotide binding; GO:0097159 organic cyclic compound binding; GO:1901363 heterocyclic compound binding; GO:0032549 ribonucleoside binding; GO:0097367 carbohydrate derivative binding; GO:0032553 ribonucleotide binding; GO:0005488 binding; …	K03696	clpC; ATP-dependent Clp protease ATP-binding subunit ClpC	zma01100 Metabolic pathways - Zea mays (maize);	IPR019489; IPR003593; IPR003959; IPR027417; IPR004176; IPR001943;	Clp ATPase, C-terminal; AAA+ ATPase domain; ATPase, AAA-type, core; P-loop containing nucleoside triphosphate hydrolase; Clp, N-terminal; UVR domain;
A0A1D6L6S6	Accelerated cell death 11	ZEAMMB73_Zm00001d034346	24.49	2.0986	5.9	1	1	1	1.24842	0.31624	1.20584	0.41468	0.965888	0.732	1.13019	0.52208	1.72282	0.046603	1.94711	0.041502	0.952667	0.71872	1.41797	0.0187049	1.48842	0.187819	chloroplast	GO:0006810 transport; GO:0006869 lipid transport; GO:1902578 single-organism localization; GO:0046836 glycolipid transport; GO:1901264 carbohydrate derivative transport; GO:0044699 single-organism process; GO:0010876 lipid localization; GO:0071702 organic substance transport; GO:0051179 localization; GO:0033036 macromolecule localization; GO:0044765 single-organism transport; GO:0051234 establish…	GO:0044424 intracellular part; GO:0005623 cell; GO:0044464 cell part; GO:0005622 intracellular; GO:0005737 cytoplasm;	GO:0051861 glycolipid binding; GO:0097367 carbohydrate derivative binding; GO:1901505 carbohydrate derivative transporter activity; GO:0005488 binding; GO:0005319 lipid transporter activity; GO:0017089 glycolipid transporter activity; GO:0008289 lipid binding; GO:0022892 substrate-specific transporter activity; GO:0005215 transporter activity;				IPR014830;	Glycolipid transfer protein domain;
B4FXB9	FLU	100280701	34.932	8.186	11	3	6	2	0.891136	0.118162	1.01598	0.79554	1.1401	0.148858	0.739206	0.03648	1.1803	0.147925	0.872481	0.041558	0.984502	0.6541	0.785073	0.010461	0.797432	0.0092972	chloroplast			GO:0005515 protein binding; GO:0005488 binding;				IPR011990; IPR013026;	Tetratricopeptide-like helical domain; Tetratricopeptide repeat-containing domain;
Q38JE7	Temperature-induced lipocalin-1	TIL-1	22.596	77.904	50.5	11	22	9	1.17715	0.135741	1.68363	0.0024571	1.43026	0.0045817	0.737269	0.0051424	1.87912	7.8078e-05	1.38542	0.00179987	1.01835	0.64342	1.31913	0.0064958	1.29537	0.0115953	cytoplasm				K03098			IPR012674; IPR000566; IPR011038;	Calycin; Lipocalin/cytosolic fatty-acid binding domain; Calycin-like;
A0A1D6JYG6	Photosynthetic NDH subunit of lumenal location 1 chloroplastic	ZEAMMB73_Zm00001d028670	25.699	43.736	38.6	7	20	7	1.01217	0.81578	0.951946	0.53248	0.940505	0.2012	0.911111	0.191321	0.89249	0.103321	0.813158	0.0038961	0.90499	0.172024	0.924129	0.163622	1.02115	0.73872	chloroplast	GO:0008152 metabolic process; GO:0044237 cellular metabolic process; GO:0009987 cellular process; GO:0015979 photosynthesis;	GO:0016020 membrane; GO:0009523 photosystem II; GO:0019898 extrinsic component of membrane; GO:0098796 membrane protein complex; GO:0009654 photosystem II oxygen evolving complex; GO:0042651 thylakoid membrane; GO:0032991 macromolecular complex; GO:0044424 intracellular part; GO:0005623 cell; GO:0034357 photosynthetic membrane; GO:0009521 photosystem; GO:1902494 catalytic complex; GO:0044425 memb…	GO:0043169 cation binding; GO:0046872 metal ion binding; GO:0005509 calcium ion binding; GO:0005488 binding; GO:0043167 ion binding;				IPR016123;	Mog1/PsbP, alpha/beta/alpha sandwich;
A0A1D6NE81	Phospholipase A1-IIdelta	103651272	50.926	69.699	32.6	9	12	9	1.08198	0.17862	1.06242	0.176216	0.981915	0.76312	1.07376	0.136582	0.797135	0.0025637	0.855932	0.0117047	1.10946	0.166084	0.801587	0.043738	0.722504	0.0103429	chloroplast	GO:0044699 single-organism process; GO:0008152 metabolic process; GO:0044238 primary metabolic process; GO:0044710 single-organism metabolic process; GO:0006629 lipid metabolic process; GO:0071704 organic substance metabolic process;		GO:0004620 phospholipase activity; GO:0016787 hydrolase activity; GO:0052689 carboxylic ester hydrolase activity; GO:0008970 phosphatidylcholine 1-acylhydrolase activity; GO:0016298 lipase activity; GO:0003824 catalytic activity; GO:0016788 hydrolase activity, acting on ester bonds;				IPR002921; IPR029058;	Fungal lipase-like domain; Alpha/Beta hydrolase fold;
P09233	Superoxide dismutase [Mn] 3.1, mitochondrial	SODA.4	25.545	78.963	50.2	8	26	2	0.825165	0.0162036	0.831222	0.035937	1.00734	0.93412	0.787543	0.11274	1.04117	0.68272	0.819966	0.080557	1.2149	0.0056833	1.13222	0.2609	0.931942	0.45552	mitochondria	GO:0044085 cellular component biogenesis; GO:0006801 superoxide metabolic process; GO:0016043 cellular component organization; GO:0033554 cellular response to stress; GO:0000303 response to superoxide; GO:0051260 protein homooligomerization; GO:1901700 response to oxygen-containing compound; GO:0044699 single-organism process; GO:0050896 response to stimulus; GO:0044237 cellular metabolic process…	GO:0005759 mitochondrial matrix; GO:0043229 intracellular organelle; GO:0044429 mitochondrial part; GO:0005737 cytoplasm; GO:0044446 intracellular organelle part; GO:0044424 intracellular part; GO:0005623 cell; GO:0005739 mitochondrion; GO:0044422 organelle part; GO:0031974 membrane-enclosed lumen; GO:0043226 organelle; GO:0043231 intracellular membrane-bounded organelle; GO:0070013 intracellular…	GO:0004784 superoxide dismutase activity; GO:0046914 transition metal ion binding; GO:0003824 catalytic activity; GO:0016721 oxidoreductase activity, acting on superoxide radicals as acceptor; GO:0005488 binding; GO:0043167 ion binding; GO:0016209 antioxidant activity; GO:0046872 metal ion binding; GO:0043169 cation binding; GO:0005515 protein binding; GO:0030145 manganese ion binding; GO:0016491…	K04564	SOD2; superoxide dismutase, Fe-Mn family [EC:1.15.1.1]	zma04146 Peroxisome - Zea mays (maize);	IPR019831; IPR019832;	Manganese/iron superoxide dismutase, N-terminal; Manganese/iron superoxide dismutase, C-terminal;
B4F970	Glutamyl-tRNA reductase	100191548	57.953	13.933	9.2	5	5	5	0.933865	0.45652	0.896959	0.27402	0.960481	0.5063	1.32442	0.0032643	0.834391	0.0165402	1.10508	0.181123	0.744461	0.063565	0.941211	0.63608	1.26429	0.135043	chloroplast	GO:0051188 cofactor biosynthetic process; GO:0046148 pigment biosynthetic process; GO:0006725 cellular aromatic compound metabolic process; GO:0006783 heme biosynthetic process; GO:0046501 protoporphyrinogen IX metabolic process; GO:0044699 single-organism process; GO:0009058 biosynthetic process; GO:0042168 heme metabolic process; GO:1901566 organonitrogen compound biosynthetic process; GO:00442…		GO:0016620 oxidoreductase activity, acting on the aldehyde or oxo group of donors, NAD or NADP as acceptor; GO:0097159 organic cyclic compound binding; GO:1901363 heterocyclic compound binding; GO:0008883 glutamyl-tRNA reductase activity; GO:1901265 nucleoside phosphate binding; GO:0003824 catalytic activity; GO:0005488 binding; GO:0016903 oxidoreductase activity, acting on the aldehyde or oxo gr…	K02492	hemA; glutamyl-tRNA reductase [EC:1.2.1.70]	zma00860 Porphyrin and chlorophyll metabolism - Zea mays (maize); zma01110 Biosynthesis of secondary metabolites - Zea mays (maize); zma01100 Metabolic pathways - Zea mays (maize);	IPR006151; IPR016040; IPR015896; IPR015895;	Quinate/shikimate 5-dehydrogenase/glutamyl-tRNA reductase; NAD(P)-binding domain; Tetrapyrrole biosynthesis, glutamyl-tRNA reductase, dimerisation domain; Tetrapyrrole biosynthesis, glutamyl-tRNA reductase, N-terminal;
A0A1D6HKL3	ATP synthase chloroplast subunit1	103627748	26.586	11.943	44	7	45	3	1.16093	0.0095164	1.1123	0.038876	0.958115	0.29512	0.851022	0.021343	0.976992	0.27246	0.831442	0.0157603	0.904099	0.10152	0.786709	0.0071553	0.870158	0.026139	chloroplast	GO:0009116 nucleoside metabolic process; GO:0042278 purine nucleoside metabolic process; GO:0009167 purine ribonucleoside monophosphate metabolic process; GO:0090662 ATP hydrolysis coupled transmembrane transport; GO:0009117 nucleotide metabolic process; GO:0044699 single-organism process; GO:0046129 purine ribonucleoside biosynthetic process; GO:0009163 nucleoside biosynthetic process; GO:000905…	GO:0016020 membrane;	GO:0022804 active transmembrane transporter activity; GO:0042625 ATPase coupled ion transmembrane transporter activity; GO:0015075 ion transmembrane transporter activity; GO:0022853 active ion transmembrane transporter activity; GO:0015399 primary active transmembrane transporter activity; GO:0022892 substrate-specific transporter activity; GO:0044769 ATPase activity, coupled to transmembrane mov…	K02113	ATPF1D; F-type H+-transporting ATPase subunit delta	zma00190 Oxidative phosphorylation - Zea mays (maize); zma01100 Metabolic pathways - Zea mays (maize); zma00195 Photosynthesis - Zea mays (maize);	IPR026015;	F1F0 ATP synthase OSCP/delta subunit, N-terminal domain;
A0A1D6LCQ2	Uncharacterized protein	103644346	100.24	229.79	33.6	25	59	25	1.02044	0.48668	1.26022	0.000158196	1.23498	0.00095669	0.846024	0.0079636	1.19967	0.0057013	1.01495	0.50364	0.988578	0.53636	1.13076	0.0033637	1.14382	0.0090369	chloroplast		GO:0031224 intrinsic component of membrane; GO:0016020 membrane; GO:0016021 integral component of membrane; GO:0044425 membrane part;
A0A1D6IS44	Uncharacterized protein	ZEAMMB73_Zm00001d023320	263.68	3.5586	5.2	8	10	0																			chloroplast			GO:1901265 nucleoside phosphate binding; GO:0001882 nucleoside binding; GO:0043167 ion binding; GO:0000166 nucleotide binding; GO:0097159 organic cyclic compound binding; GO:1901363 heterocyclic compound binding; GO:0032549 ribonucleoside binding; GO:0097367 carbohydrate derivative binding; GO:0032553 ribonucleotide binding; GO:0005488 binding; GO:0032550 purine ribonucleoside binding; GO:0043531…				IPR002182; IPR027417; IPR032675;	NB-ARC; P-loop containing nucleoside triphosphate hydrolase; Leucine-rich repeat domain, L domain-like;
B4F8N3	6-phosphofructo-2-kinase/fructose-26-bisphosphatase	541911	84.547	98.321	37.1	24	41	24	1.00613	0.3532	0.99387	0.53112	0.987815	0.25676	1.09025	0.0128984	0.866403	0.00194358	0.944592	0.101998	0.946367	0.034057	0.87128	0.00111784	0.920658	0.0110434	cytoplasm	GO:0016310 phosphorylation; GO:0044281 small molecule metabolic process; GO:0044699 single-organism process; GO:0005975 carbohydrate metabolic process; GO:0044238 primary metabolic process; GO:0044237 cellular metabolic process; GO:0006796 phosphate-containing compound metabolic process; GO:0071704 organic substance metabolic process; GO:0044723 single-organism carbohydrate metabolic process; GO:…		GO:1901265 nucleoside phosphate binding; GO:0016773 phosphotransferase activity, alcohol group as acceptor; GO:0097159 organic cyclic compound binding; GO:1901363 heterocyclic compound binding; GO:0016301 kinase activity; GO:0030247 polysaccharide binding; GO:0003824 catalytic activity; GO:0032553 ribonucleotide binding; GO:0005488 binding; GO:0032550 purine ribonucleoside binding; GO:0043168 ani…	K01103	PFKFB3; 6-phosphofructo-2-kinase / fructose-2,6-biphosphatase 3 [EC:2.7.1.105 3.1.3.46]	zma00051 Fructose and mannose metabolism - Zea mays (maize);	IPR013783; IPR027417; IPR013784; IPR002044; IPR013079;	Immunoglobulin-like fold; P-loop containing nucleoside triphosphate hydrolase; Carbohydrate-binding-like fold; Carbohydrate binding module family 20; 6-phosphofructo-2-kinase;
Q9FQC3	Glutathione S-transferase GST 16	542490	34.637	1.0359	6.7	2	2	1	0.863113		0.720775		0.835088		1.188		0.728114		0.865		0.776786		0.675223		0.869253		nucleus			GO:0004364 glutathione transferase activity; GO:0016765 transferase activity, transferring alkyl or aryl (other than methyl) groups; GO:0003824 catalytic activity; GO:0016740 transferase activity;	K00799	GST; glutathione S-transferase [EC:2.5.1.18]	zma00480 Glutathione metabolism - Zea mays (maize);	IPR004046; IPR010987; IPR012336; IPR034347;	Glutathione S-transferase, C-terminal; Glutathione S-transferase, C-terminal-like; Thioredoxin-like fold; Glutathione S-transferases Phi, C-terminal;
A0A1D6HAD9	Uncharacterized protein	ZEAMMB73_Zm00001d016800	12.257	17.678	9.8	1	1	1	0.999411	0.9869	1.18503	0.2674	1.18573	0.173601	0.764314	0.00199709	1.23171	0.071038	0.941411	0.39164	1.01027	0.96122	1.16389	0.061617	1.15206	0.29194	endoplasmic reticulum		GO:0031224 intrinsic component of membrane; GO:0016020 membrane; GO:0016021 integral component of membrane; GO:0044425 membrane part;
B4FP91	Soluble epoxide hydrolase	ZEAMMB73_Zm00001d034740	37.165	3.141	3	1	2	1	1.11612	0.41618	1.06925	0.52642	0.958002	0.6199	1.08858	0.24498	0.915647	0.29422	0.996759	0.92702	1.04516	0.52432	1.14516	0.137177	1.09568	0.233	chloroplast			GO:0003824 catalytic activity;				IPR029058; IPR000073;	Alpha/Beta hydrolase fold; Alpha/beta hydrolase fold-1;
A0A1D6QKM1	Glycerophosphodiester phosphodiesterase GDPDL3	ZEAMMB73_Zm00001d052875	82.157	1.1906	1	1	2	1	1.05311	0.79348	0.706905	0.168376	0.671252	0.151237	1.35526	0.076999	0.730097	0.062057	0.989474	0.92482	0.81054	0.26506	0.842325	0.23162	1.03922	0.82472	plasma membrane	GO:0044699 single-organism process; GO:0008152 metabolic process; GO:0044238 primary metabolic process; GO:0044710 single-organism metabolic process; GO:0006629 lipid metabolic process; GO:0071704 organic substance metabolic process;	GO:0031224 intrinsic component of membrane; GO:0016020 membrane; GO:0016021 integral component of membrane; GO:0044425 membrane part;	GO:0008081 phosphoric diester hydrolase activity; GO:0016787 hydrolase activity; GO:0003824 catalytic activity; GO:0042578 phosphoric ester hydrolase activity; GO:0016788 hydrolase activity, acting on ester bonds;				IPR030395; IPR017946;	Glycerophosphodiester phosphodiesterase domain; PLC-like phosphodiesterase, TIM beta/alpha-barrel domain;
A0A1D6MQ88	26S proteasome non-ATPase regulatory subunit 14-like protein	100217166	32.597	77.777	40	8	13	8	0.820228	0.31554	0.9611	0.85832	1.17175	0.43604	0.768527	0.03502	1.21706	0.061044	0.935346	0.30938	1.27509	0.160542	1.13909	0.36766	0.893345	0.138263	nucleus			GO:0005515 protein binding; GO:0005488 binding;				IPR000555; IPR024969;	JAB1/MPN/MOV34 metalloenzyme domain; Rpn11/EIF3F, C-terminal;
A0A1D6NV83	Proteasome subunit beta type	100194311	24.42	31.632	41.6	8	13	8	0.996377	0.93032	1.11558	0.030065	1.11964	0.077839	0.864049	0.079264	1.16035	0.094562	1.0026	0.96152	0.981273	0.63908	1.04963	0.46366	1.06966	0.31352	chloroplast	GO:0051603 proteolysis involved in cellular protein catabolic process; GO:0044265 cellular macromolecule catabolic process; GO:0044257 cellular protein catabolic process; GO:0044267 cellular protein metabolic process; GO:0044238 primary metabolic process; GO:0044237 cellular metabolic process; GO:0071704 organic substance metabolic process; GO:1901575 organic substance catabolic process; GO:00081…	GO:0043226 organelle; GO:0043231 intracellular membrane-bounded organelle; GO:0043229 intracellular organelle; GO:1902494 catalytic complex; GO:0005634 nucleus; GO:0000502 proteasome complex; GO:0044464 cell part; GO:0005622 intracellular; GO:0005737 cytoplasm; GO:0005839 proteasome core complex; GO:0032991 macromolecular complex; GO:0044424 intracellular part; GO:1905368 peptidase complex; GO:00…	GO:0004175 endopeptidase activity; GO:0004298 threonine-type endopeptidase activity; GO:0008233 peptidase activity; GO:0070003 threonine-type peptidase activity; GO:0003824 catalytic activity; GO:0070011 peptidase activity, acting on L-amino acid peptides; GO:0016787 hydrolase activity;				IPR029055;	Nucleophile aminohydrolases, N-terminal;
A0A1D6NUB6	Adenylyltransferase and sulfurtransferase MOCS3 1 Molybdopterin-synthase adenylyltransferase Molybdopterin-synthase sulfurtransferase	103638013	48.067	6.1976	8.3	3	3	3	0.824842	0.58756	1.00776	0.89588	1.22176	0.086835	1.25789	0.025338	0.744427	0.176804	0.936405	0.65984	0.752702	0.186601	0.620116	0.083182	0.823854	0.40398	cytoplasm			GO:0008641 small protein activating enzyme activity; GO:0005524 ATP binding; GO:1901265 nucleoside phosphate binding; GO:0001882 nucleoside binding; GO:0043167 ion binding; GO:0016874 ligase activity; GO:0016877 ligase activity, forming carbon-sulfur bonds; GO:0000166 nucleotide binding; GO:0097159 organic cyclic compound binding; GO:1901363 heterocyclic compound binding; GO:0032549 ribonucleosid…				IPR001763; IPR000594; IPR016040;	Rhodanese-like domain; THIF-type NAD/FAD binding fold; NAD(P)-binding domain;
A0A1D6GLS4	Serpin-Z1	ZEAMMB73_Zm00001d013737	44.386	136.06	27.9	8	15	6	0.83569	0.061523	0.97138	0.40206	1.16237	0.140297	0.981293	0.82928	1.10641	0.33686	1.08571	0.25582	1.01059	0.83068	1.20741	0.0032759	1.19476	0.0098028	chloroplast		GO:0005615 extracellular space; GO:0044421 extracellular region part; GO:0005576 extracellular region;		K13963			IPR023796;	Serpin domain;
A0A1D6K0Q7	Uncharacterized protein	103634577	90.607	28.515	11.9	8	9	8	0.961987	0.31202	0.938313	0.40936	0.97539	0.72048	1.11308	0.38296	0.997291	0.96228	1.11006	0.004598	1.08032	0.29792	1.20917	0.051162	1.11927	0.041783	plasma membrane		GO:0031224 intrinsic component of membrane; GO:0016020 membrane; GO:0016021 integral component of membrane; GO:0044425 membrane part;
B6SKT6	Protein LRP16	100193297	26.086	48.062	46.9	9	14	9	0.942046	0.114738	0.970154	0.68302	1.02984	0.79234	0.879954	0.006484	0.914452	0.083259	0.804676	0.0029618	0.973666	0.57734	0.859217	0.052215	0.882455	0.037896	chloroplast		GO:0044464 cell part; GO:0005622 intracellular; GO:0005737 cytoplasm; GO:0044424 intracellular part; GO:0005829 cytosol; GO:0005623 cell; GO:0044444 cytoplasmic part;					IPR002589;	Macro domain;
A0A1D6FWZ1	Ascorbate transporter chloroplastic	103635996	51.329	-2	6.3	2	2	1	1.0943		1.00815		0.921277		1.10574		1.02186		1.12991		0.850885		1.05685		1.24206		Golgi apparatus,plasma membrane	GO:0006810 transport; GO:0055085 transmembrane transport; GO:0051179 localization; GO:0051234 establishment of localization;	GO:0031224 intrinsic component of membrane; GO:0016020 membrane; GO:0016021 integral component of membrane; GO:0044425 membrane part;					IPR020846;	Major facilitator superfamily domain;
B6T7E5	Transcription initiation factor IIF, alpha subunit	100282440	58.367	4.0945	6.6	3	3	3	1.12573	0.71458	1.4352	0.4268	1.27491	0.139865	0.784179	0.0197187	1.51195	0.0060585	1.18564	0.0066164	0.683566	0.022135	0.845717	0.44592	1.23721	0.41302	nucleus	GO:0006518 peptide metabolic process; GO:0097659 nucleic acid-templated transcription; GO:0009891 positive regulation of biosynthetic process; GO:0009058 biosynthetic process; GO:0044237 cellular metabolic process; GO:2001141 regulation of RNA biosynthetic process; GO:0008152 metabolic process; GO:0009893 positive regulation of metabolic process; GO:0051173 positive regulation of nitrogen compoun…	GO:0016020 membrane; GO:0043229 intracellular organelle; GO:0098796 membrane protein complex; GO:0032991 macromolecular complex; GO:0031224 intrinsic component of membrane; GO:0044424 intracellular part; GO:0005623 cell; GO:0016021 integral component of membrane; GO:0034357 photosynthetic membrane; GO:0043231 intracellular membrane-bounded organelle; GO:0043226 organelle; GO:0009521 photosystem; …	GO:0097159 organic cyclic compound binding; GO:1901363 heterocyclic compound binding; GO:0003723 RNA binding; GO:0008135 translation factor activity, RNA binding; GO:0003677 DNA binding; GO:0003824 catalytic activity; GO:0005488 binding; GO:0003676 nucleic acid binding; GO:0003743 translation initiation factor activity;	K03138	TFIIF1; transcription initiation factor TFIIF subunit alpha	zma03022 Basal transcription factors - Zea mays (maize);	IPR011991; IPR013083; IPR011039;	Winged helix-turn-helix DNA-binding domain; Zinc finger, RING/FYVE/PHD-type; Transcription Factor IIF, Rap30/Rap74, interaction;
A0A1D6G8I1	Putative regulator of chromosome condensation (RCC1) family protein	ZEAMMB73_Zm00001d012398	20.065	-2	12	2	2	1																			chloroplast							IPR009091;	Regulator of chromosome condensation 1/beta-lactamase-inhibitor protein II;
A0A1D6H2J2	Protein phosphatase 2C isoform gamma	ZEAMMB73_Zm00001d015504	24.12	5.7806	7.2	1	1	1																			cytoplasm	GO:0044267 cellular protein metabolic process; GO:0044238 primary metabolic process; GO:0006470 protein dephosphorylation; GO:0016311 dephosphorylation; GO:0044237 cellular metabolic process; GO:0006796 phosphate-containing compound metabolic process; GO:0071704 organic substance metabolic process; GO:0008152 metabolic process; GO:0006793 phosphorus metabolic process; GO:0044260 cellular macromol…		GO:0016787 hydrolase activity; GO:0004721 phosphoprotein phosphatase activity; GO:0042578 phosphoric ester hydrolase activity; GO:0003824 catalytic activity; GO:0004722 protein serine/threonine phosphatase activity; GO:0016791 phosphatase activity; GO:0016788 hydrolase activity, acting on ester bonds;				IPR001932;	PPM-type phosphatase domain;
C4IYQ1	Sec-independent protein translocase protein TATC, chloroplastic	103632985	33.797	5.4917	9	2	2	2	2.28118		2.4059		1.05467		1.00728		0.770661		0.776275		0.974781		2.15461		2.21035		chloroplast		GO:0031224 intrinsic component of membrane; GO:0016020 membrane; GO:0016021 integral component of membrane; GO:0044425 membrane part;		K03118	tatC; sec-independent protein translocase protein TatC	zma03060 Protein export - Zea mays (maize);
A0A1D6JEY5	AT hook motif family protein	ZEAMMB73_Zm00001d026348	41.025	1.108	10.9	5	5	1																			nucleus
A0A1D6NW81	AAA-type ATPase family protein	100273408	36.952	2.4655	5.8	2	2	2	0.844311		0.875749		1.03723		0.807971		1.21973		0.985507		0.970218		0.928981		0.957497		chloroplast			GO:0005524 ATP binding; GO:1901265 nucleoside phosphate binding; GO:0001882 nucleoside binding; GO:0043167 ion binding; GO:0000166 nucleotide binding; GO:0097159 organic cyclic compound binding; GO:1901363 heterocyclic compound binding; GO:0032549 ribonucleoside binding; GO:0097367 carbohydrate derivative binding; GO:0032553 ribonucleotide binding; GO:0005488 binding; GO:0032550 purine ribonucleo…				IPR003959; IPR027417; IPR007330;	ATPase, AAA-type, core; P-loop containing nucleoside triphosphate hydrolase; MIT;
A0A1D6Q1U7	Transmembrane 9 superfamily member	ZEAMMB73_Zm00001d050484	70.519	2.4247	8.9	5	6	1	0.913043	0.34718	1.1269	0.36286	1.23422	0.138657	1.0241	0.81852	1.09962	0.30858	1.12612	0.36468	0.932266	0.69228	0.88632	0.51894	0.950715	0.78724	plasma membrane		GO:0031224 intrinsic component of membrane; GO:0016020 membrane; GO:0016021 integral component of membrane; GO:0044425 membrane part;
B6UG51	Cytochrome b5	ZEAMMB73_Zm00001d032442	14.838	11.619	44.8	5	10	5	0.973268	0.7868	1.39797	0.0070971	1.43636	0.034343	0.777809	0.033299	1.29113	0.040042	1.00426	0.96924	0.815287	0.041204	0.964465	0.68362	1.18298	0.025357	cytoplasm			GO:0097159 organic cyclic compound binding; GO:1901363 heterocyclic compound binding; GO:0020037 heme binding; GO:0005488 binding; GO:0043167 ion binding; GO:0043169 cation binding; GO:0046872 metal ion binding; GO:0046906 tetrapyrrole binding;				IPR001199;	Cytochrome b5-like heme/steroid binding domain;
A0A1D6GNV8	Flowering locus K homology domain	ZEAMMB73_Zm00001d013963	60.494	4.5212	13.7	6	6	3	0.946985		0.954262		1.00768		1.01285		0.708168		0.717269		0.887379		0.958252		1.07987		nucleus			GO:0097159 organic cyclic compound binding; GO:1901363 heterocyclic compound binding; GO:0003723 RNA binding; GO:0005488 binding; GO:0003676 nucleic acid binding;				IPR004087; IPR004088;	K Homology domain; K Homology domain, type 1;
A0A1D6E3M1	Helicase	ZEAMMB73_Zm00001d002706	21.733	1.4572	4.7	1	1	1	0.948432		2.01254		2.12197		0.92029		1.07717		0.991304		0.332925		0.891065		2.67647		cytoplasm				K07466	RFA1; replication factor A1	zma03030 DNA replication - Zea mays (maize); zma03430 Mismatch repair - Zea mays (maize); zma03440 Homologous recombination - Zea mays (maize); zma03420 Nucleotide excision repair - Zea mays (maize);	IPR012340;	Nucleic acid-binding, OB-fold;
A0A1D6FRS3	Ras-related protein RABE1c	103635765	14.049	8.5801	65.4	7	14	0																			chloroplast	GO:0050794 regulation of cellular process; GO:0044700 single organism signaling; GO:0051716 cellular response to stimulus; GO:0007165 signal transduction; GO:0050789 regulation of biological process; GO:0007154 cell communication; GO:0035556 intracellular signal transduction; GO:0044699 single-organism process; GO:0007264 small GTPase mediated signal transduction; GO:0023052 signaling; GO:0050896…	GO:0005623 cell; GO:0005622 intracellular; GO:0044464 cell part;	GO:1901265 nucleoside phosphate binding; GO:0001882 nucleoside binding; GO:0043167 ion binding; GO:0000166 nucleotide binding; GO:0097159 organic cyclic compound binding; GO:1901363 heterocyclic compound binding; GO:0032549 ribonucleoside binding; GO:0097367 carbohydrate derivative binding; GO:0032553 ribonucleotide binding; GO:0005488 binding; GO:0032550 purine ribonucleoside binding; GO:0043168…				IPR027417;	P-loop containing nucleoside triphosphate hydrolase;
B4FG90	Glycosyltransferase	100193773	52.965	34.621	24.9	9	12	9	0.983643	0.69822	0.850568	0.0117646	0.864713	0.032181	1.18992	0.0089996	0.732869	0.00112368	0.872058	0.0053429	1.06285	0.165639	0.711326	0.0080152	0.669266	0.021497	chloroplast	GO:0008152 metabolic process;		GO:0016757 transferase activity, transferring glycosyl groups; GO:0016758 transferase activity, transferring hexosyl groups; GO:0003824 catalytic activity; GO:0016740 transferase activity;
B7ZZ47	Interactor of constitutive active ROPs 3	100279467	38.584	1.2838	2	1	1	1	1.07176	0.77524	1.09317	0.69966	1.01998	0.88742	0.733766	0.31954	1.14033	0.58818	0.836735	0.060981	1.26348	0.197581	1.25239	0.2199	0.991228	0.87996	chloroplast
A0A1D6JFB6	Formation of crista junctions protein 1	100383507	60.321	75.816	20.1	10	12	6	0.849009	0.185761	0.898831	0.0108578	1.05868	0.54832	0.930859	0.404	1.16985	0.138442	1.08897	0.12004	1.07832	0.134222	1.16642	0.039577	1.08171	0.009744	cytoplasm		GO:0043229 intracellular organelle; GO:0016020 membrane; GO:0044429 mitochondrial part; GO:0031090 organelle membrane; GO:0031967 organelle envelope; GO:0044446 intracellular organelle part; GO:0005737 cytoplasm; GO:0031224 intrinsic component of membrane; GO:0044424 intracellular part; GO:0005623 cell; GO:0016021 integral component of membrane; GO:0044422 organelle part; GO:0005739 mitochondrion…
A0A1D6NLK4	Os01g0606100-like protein	ZEAMMB73_Zm00001d044425	33.543	6.2147	13.6	3	3	1	1.08061	0.59918	0.93504	0.7268	0.865292	0.41332	0.761219	0.24224	0.976641	0.95946	0.743438	0.035503	1.008	0.94454	0.991504	0.83204	0.983639	0.868	chloroplast		GO:0031224 intrinsic component of membrane; GO:0016020 membrane; GO:0016021 integral component of membrane; GO:0044425 membrane part;					IPR011042;	Six-bladed beta-propeller, TolB-like;
A0A1D6LLS4	2-oxoglutarate dehydrogenase E1 component	ZEAMMB73_Zm00001d036328	114.81	20.255	19.2	17	27	7	1.01009	0.999	0.954943	0.57808	0.945406	0.80882	1.13587	0.22466	1.02392	0.8396	1.16304	0.190143	1.02205	0.3808	1.41801	0.044903	1.38742	0.049618	mitochondria	GO:0072350 tricarboxylic acid metabolic process; GO:0055114 oxidation-reduction process; GO:0044281 small molecule metabolic process; GO:0044763 single-organism cellular process; GO:0006099 tricarboxylic acid cycle; GO:0044699 single-organism process; GO:0044238 primary metabolic process; GO:0045333 cellular respiration; GO:0044237 cellular metabolic process; GO:0071704 organic substance metaboli…		GO:0019842 vitamin binding; GO:0043167 ion binding; GO:0016903 oxidoreductase activity, acting on the aldehyde or oxo group of donors; GO:0048037 cofactor binding; GO:1901681 sulfur compound binding; GO:0030976 thiamine pyrophosphate binding; GO:0016491 oxidoreductase activity; GO:1901363 heterocyclic compound binding; GO:0097159 organic cyclic compound binding; GO:0003824 catalytic activity; GO:…	K00164	OGDH; 2-oxoglutarate dehydrogenase E1 component [EC:1.2.4.2]	zma00380 Tryptophan metabolism - Zea mays (maize); zma01200 Carbon metabolism - Zea mays (maize); zma00310 Lysine degradation - Zea mays (maize); zma01110 Biosynthesis of secondary metabolites - Zea mays (maize); zma01100 Metabolic pathways - Zea mays (maize); zma00020 Citrate cycle (TCA cycle) - Zea mays (maize);	IPR001017; IPR032106; IPR031717; IPR029061; IPR005475;	Dehydrogenase, E1 component; 2-oxoglutarate dehydrogenase E1 component, N-terminal domain; Multifunctional 2-oxoglutarate metabolism enzyme, C-terminal; Thiamin diphosphate-binding fold; Transketolase-like, pyrimidine-binding domain;
B4FLA3	SAD1	100283319	9.7101	3.2217	18.2	1	1	1			1.28513	0.42668			0.786111		0.485866		0.381944		0.808728	0.81308	0.916127	0.91958	1.1328	0.88658	extracellular		GO:0044464 cell part; GO:0005622 intracellular; GO:0032991 macromolecular complex; GO:0044424 intracellular part; GO:1990904 ribonucleoprotein complex; GO:0005623 cell; GO:0030529 intracellular ribonucleoprotein complex;		K12624	LSM5; U6 snRNA-associated Sm-like protein LSm5	zma03018 RNA degradation - Zea mays (maize); zma03040 Spliceosome - Zea mays (maize);	IPR033871; IPR001163; IPR010920;	Sm-like protein LSm5; LSM domain, eukaryotic/archaea-type; LSM domain;
A0A1D6EVW3	Ribulose bisphosphate carboxylase large chain	ZEAMMB73_Zm00001d006402	69.338	13.838	33.4	21	383	0																			chloroplast	GO:0044699 single-organism process; GO:0015977 carbon fixation; GO:0008152 metabolic process; GO:0044710 single-organism metabolic process; GO:0071704 organic substance metabolic process;		GO:0000287 magnesium ion binding; GO:0003824 catalytic activity; GO:0016830 carbon-carbon lyase activity; GO:0005488 binding; GO:0016984 ribulose-bisphosphate carboxylase activity; GO:0043167 ion binding; GO:0016831 carboxy-lyase activity; GO:0046872 metal ion binding; GO:0043169 cation binding; GO:0016829 lyase activity;				IPR000685; IPR017443;	Ribulose bisphosphate carboxylase, large subunit, C-terminal; Ribulose bisphosphate carboxylase, large subunit, ferrodoxin-like N-terminal;
B4FSW2	Actin-depolymerizing factor 10	100280568	15.914	24.449	78.4	9	26	1	0.769277	0.142039	1.05821	0.66094	1.37559	0.085859	0.624454	0.036896	1.28584	0.0782	0.802948	0.0185357	1.4874	0.032298	1.30973	0.090344	0.880549	0.20402	chloroplast	GO:0051261 protein depolymerization; GO:0016043 cellular component organization; GO:0071822 protein complex subunit organization; GO:0044763 single-organism cellular process; GO:0032984 macromolecular complex disassembly; GO:0007015 actin filament organization; GO:0008154 actin polymerization or depolymerization; GO:0044699 single-organism process; GO:0030042 actin filament depolymerization; GO:0…	GO:0043226 organelle; GO:0005856 cytoskeleton; GO:0043229 intracellular organelle; GO:0043232 intracellular non-membrane-bounded organelle; GO:0044464 cell part; GO:0005622 intracellular; GO:0044424 intracellular part; GO:0005623 cell; GO:0015629 actin cytoskeleton; GO:0043228 non-membrane-bounded organelle;	GO:0003779 actin binding; GO:0005515 protein binding; GO:0008092 cytoskeletal protein binding; GO:0005488 binding;	K05765			IPR029006; IPR002108;	ADF-H/Gelsolin-like domain; Actin-depolymerising factor homology domain;
A0A1D6N7I4	Putative mediator of RNA polymerase II transcription subunit 37c	103651028	70.843	119.66	53.9	30	106	1	1.66698	0.034284	1.49146	0.025775	0.894707	0.43596	0.892421	0.52928	1.18447	0.32002	1.05705	0.58756	1.27727	0.019302	1.5255	0.0101619	1.19434	0.099658	cytoplasm			GO:0005524 ATP binding; GO:1901265 nucleoside phosphate binding; GO:0001882 nucleoside binding; GO:0043167 ion binding; GO:0000166 nucleotide binding; GO:0097159 organic cyclic compound binding; GO:1901363 heterocyclic compound binding; GO:0032549 ribonucleoside binding; GO:0097367 carbohydrate derivative binding; GO:0032553 ribonucleotide binding; GO:0005488 binding; GO:0032550 purine ribonucleo…	K03283	HSPA1_8; heat shock 70kDa protein 1/8	zma04144 Endocytosis - Zea mays (maize); zma03040 Spliceosome - Zea mays (maize); zma04141 Protein processing in endoplasmic reticulum - Zea mays (maize);	IPR029048; IPR029047;	Heat shock protein 70kD, C-terminal domain; Heat shock protein 70kD, peptide-binding domain;
B4FL28	Isovaleryl-CoA dehydrogenase mitochondrial	100217040	42.544	5.4254	24.1	8	9	3	1.04766	0.85466	0.961459	0.79122	0.91772	0.72126	1.1192	0.5696	0.970852	0.85214	1.08657	0.77192	1.75871	0.181263	2.30602	0.058419	1.3112	0.128437	mitochondria	GO:0044699 single-organism process; GO:0008152 metabolic process; GO:0055114 oxidation-reduction process; GO:0044710 single-organism metabolic process;		GO:1901265 nucleoside phosphate binding; GO:0050660 flavin adenine dinucleotide binding; GO:0043167 ion binding; GO:0000166 nucleotide binding; GO:0048037 cofactor binding; GO:0016491 oxidoreductase activity; GO:0016627 oxidoreductase activity, acting on the CH-CH group of donors; GO:1901363 heterocyclic compound binding; GO:0097159 organic cyclic compound binding; GO:0003824 catalytic activity; …	K00253	IVD; isovaleryl-CoA dehydrogenase [EC:1.3.8.4]	zma01100 Metabolic pathways - Zea mays (maize); zma00280 Valine, leucine and isoleucine degradation - Zea mays (maize);	IPR013786; IPR009100; IPR006091; IPR009075;	Acyl-CoA dehydrogenase/oxidase, N-terminal; Acyl-CoA dehydrogenase/oxidase, N-terminal and middle domain; Acyl-CoA oxidase/dehydrogenase, central domain; Acyl-CoA dehydrogenase/oxidase C-terminal;
A0A1D6ELH9	Peroxidase	ZEAMMB73_Zm00001d005279	27.153	8.2674	6.9	1	1	1	1.24095		1.0824		0.872233		1.53597		0.930523		1.42926		0.890424		1.22113		1.3714		extracellular	GO:0006950 response to stress; GO:0055114 oxidation-reduction process; GO:0009636 response to toxic substance; GO:0044699 single-organism process; GO:0050896 response to stimulus; GO:0044237 cellular metabolic process; GO:0008152 metabolic process; GO:0042221 response to chemical; GO:1990748 cellular detoxification; GO:0042743 hydrogen peroxide metabolic process; GO:0072593 reactive oxygen specie…		GO:0097159 organic cyclic compound binding; GO:1901363 heterocyclic compound binding; GO:0020037 heme binding; GO:0003824 catalytic activity; GO:0005488 binding; GO:0043167 ion binding; GO:0016209 antioxidant activity; GO:0043169 cation binding; GO:0046872 metal ion binding; GO:0004601 peroxidase activity; GO:0046906 tetrapyrrole binding; GO:0016491 oxidoreductase activity; GO:0016684 oxidoreduct…	K00430	E1.11.1.7; peroxidase [EC:1.11.1.7]	zma00940 Phenylpropanoid biosynthesis - Zea mays (maize); zma01110 Biosynthesis of secondary metabolites - Zea mays (maize); zma01100 Metabolic pathways - Zea mays (maize);	IPR033905; IPR002016;	Secretory peroxidase; Haem peroxidase, plant/fungal/bacterial;
B4F9U6	Reticulon-like protein	100191702	25.229	16.609	30	6	10	5	1.10847	0.103637	1.27298	0.0074363	1.14842	0.0041998	0.985008	0.79098	1.04404	0.44514	1.02839	0.63498	1.02465	0.41674	1.05654	0.049039	1.03112	0.36454	plasma membrane		GO:0043229 intracellular organelle; GO:0016020 membrane; GO:0042175 nuclear outer membrane-endoplasmic reticulum membrane network; GO:0005783 endoplasmic reticulum; GO:0044446 intracellular organelle part; GO:0005737 cytoplasm; GO:0031224 intrinsic component of membrane; GO:0012505 endomembrane system; GO:0044424 intracellular part; GO:0005623 cell; GO:0016021 integral component of membrane; GO:0…					IPR003388;	Reticulon;
K7TRF3	AT-hook motif nuclear-localized protein 13	100283605	23.361	36.621	22.6	3	5	3	0.787094	0.048435	0.777805	0.099419	0.988199	0.887	0.860518	0.36756	1.03949	0.74564	0.894498	0.42454	1.04114	0.9324	1.032	0.68566	0.991219	0.93866	nucleus
A0A1D6HBT0	Protein FLUORESCENT IN BLUE LIGHT chloroplastic	ZEAMMB73_Zm00001d017030	33.951	7.1153	3.9	1	2	1	1.06731	0.57054	1.03183	0.7382	0.96676	0.55792	0.95757	0.5134	1.06747	0.44628	1.02218	0.77536	0.891225	0.35068	1.07107	0.08958	1.2018	0.145064	chloroplast		GO:0031224 intrinsic component of membrane; GO:0016020 membrane; GO:0016021 integral component of membrane; GO:0044425 membrane part;	GO:0005515 protein binding; GO:0005488 binding;				IPR011990; IPR013026;	Tetratricopeptide-like helical domain; Tetratricopeptide repeat-containing domain;
A0A1D6LX96	Binding	ZEAMMB73_Zm00001d037377	160.01	9.2675	9.1	13	16	5	1.06952	0.36816	0.776146	0.084716	0.725693	0.027302	0.870287	0.28346	1.08215	0.4397	0.94178	0.069645	0.842625	0.0217	0.988213	0.7958	1.17278	0.035925	nucleus			GO:0005488 binding;	K11267			IPR011989; IPR016024;	Armadillo-like helical; Armadillo-type fold;
A0A1D6KQ68	Uncharacterized protein	100192649	9.2679	2.5028	11.9	1	1	1	0.924877		1.00493		1.08655		1.09528		0.888618		0.973286		0.80262		0.99214		1.23613		nucleus
B4FGJ4	Pyruvate dehydrogenase E1 component subunit alpha	732791	42.75	18.508	43.6	14	33	1	0.864424	0.3651	0.895685	0.30118	1.03616	0.7279	1.02618	0.91916	1.13061	0.40358	1.16021	0.161976	1.04773	0.66942	1.18052	0.199535	1.12674	0.34362	mitochondria	GO:0051188 cofactor biosynthetic process; GO:0044699 single-organism process; GO:0009058 biosynthetic process; GO:0044237 cellular metabolic process; GO:0035384 thioester biosynthetic process; GO:0044272 sulfur compound biosynthetic process; GO:0071704 organic substance metabolic process; GO:0006085 acetyl-CoA biosynthetic process; GO:0006090 pyruvate metabolic process; GO:0008152 metabolic proce…	GO:0043231 intracellular membrane-bounded organelle; GO:0043226 organelle; GO:0043229 intracellular organelle; GO:0044464 cell part; GO:0005622 intracellular; GO:0044424 intracellular part; GO:0043227 membrane-bounded organelle; GO:0005623 cell;	GO:0004738 pyruvate dehydrogenase activity; GO:0004739 pyruvate dehydrogenase (acetyl-transferring) activity; GO:0003824 catalytic activity; GO:0016624 oxidoreductase activity, acting on the aldehyde or oxo group of donors, disulfide as acceptor; GO:0016491 oxidoreductase activity; GO:0016903 oxidoreductase activity, acting on the aldehyde or oxo group of donors;	K00161	PDHA; pyruvate dehydrogenase E1 component alpha subunit [EC:1.2.4.1]	zma00010 Glycolysis / Gluconeogenesis - Zea mays (maize); zma01200 Carbon metabolism - Zea mays (maize); zma01110 Biosynthesis of secondary metabolites - Zea mays (maize); zma01100 Metabolic pathways - Zea mays (maize); zma00020 Citrate cycle (TCA cycle) - Zea mays (maize); zma00620 Pyruvate metabolism - Zea mays (maize);	IPR001017; IPR029061;	Dehydrogenase, E1 component; Thiamin diphosphate-binding fold;
A0A1D6FR00	Elongation factor 1-beta	ZEAMMB73_Zm00001d010431	27.254	44.597	39.6	9	26	3	1.05646	0.157022	0.929896	0.117063	0.880196	0.020961	0.940144	0.24982	0.962667	0.57018	0.905045	0.186715	1.05695	0.33042	0.789941	0.026176	0.747376	0.0102195	cytoplasm	GO:0006518 peptide metabolic process; GO:0006414 translational elongation; GO:0043043 peptide biosynthetic process; GO:0044267 cellular protein metabolic process; GO:0006807 nitrogen compound metabolic process; GO:0009058 biosynthetic process; GO:0043603 cellular amide metabolic process; GO:0044238 primary metabolic process; GO:1901566 organonitrogen compound biosynthetic process; GO:1901576 orga…	GO:0044464 cell part; GO:0005622 intracellular; GO:0005737 cytoplasm; GO:0032991 macromolecular complex; GO:0044424 intracellular part; GO:0043234 protein complex; GO:0005623 cell; GO:0044444 cytoplasmic part; GO:0005853 eukaryotic translation elongation factor 1 complex;	GO:0097159 organic cyclic compound binding; GO:1901363 heterocyclic compound binding; GO:0003723 RNA binding; GO:0008135 translation factor activity, RNA binding; GO:0003746 translation elongation factor activity; GO:0005488 binding; GO:0003676 nucleic acid binding;	K03232			IPR014717; IPR014038; IPR010987;	Translation elongation factor EF1B/ribosomal protein S6; Translation elongation factor EF1B, beta/delta subunit, guanine nucleotide exchange domain; Glutathione S-transferase, C-terminal-like;
A0A1D6GJW7	Protein-protein interaction regulator family protein	100191788	50.076	1.36	14.6	7	9	1	0.892987	0.39546	0.785164	0.026178	0.879256	0.35884	0.942661	0.5531	0.977616	0.81066	0.92156	0.36904	1.10322	0.50582	0.900055	0.182456	0.815842	0.22758	nucleus							IPR006786;	Pinin/SDK/MemA protein;
A0A1X7YE83	Uncharacterized protein	---	23.413	4.5817	13	3	5	2	1.18737	0.194105	1.47452	0.106924	1.24184	0.23456	0.862227	0.20896	1.21993	0.17876	1.05186	0.4589	1.06643	0.85326	1.30857	0.186978	1.22707	0.39386
A0A1D6FZX5	Cytochrome P450 family 72 subfamily A polypeptide 8	100384816	49.814	41.5	27.5	9	16	7	1.11544	0.35476	0.990809	0.98606	0.888266	0.156482	1.19068	0.091385	0.902104	0.199425	1.07411	0.332	0.91564	0.140765	1.00885	0.8252	1.10179	0.135756	chloroplast	GO:0044699 single-organism process; GO:0008152 metabolic process; GO:0055114 oxidation-reduction process; GO:0044710 single-organism metabolic process;		GO:0097159 organic cyclic compound binding; GO:1901363 heterocyclic compound binding; GO:0020037 heme binding; GO:0005506 iron ion binding; GO:0046914 transition metal ion binding; GO:0003824 catalytic activity; GO:0005488 binding; GO:0043167 ion binding; GO:0016705 oxidoreductase activity, acting on paired donors, with incorporation or reduction of molecular oxygen; GO:0043169 cation binding; GO…
A0A1D6EUR4	Nicotinate-nucleotide pyrophosphorylase [carboxylating] chloroplastic	ZEAMMB73_Zm00001d006311	5.3	2.6841	22	1	1	1	0.908828	0.50266	1.14906	0.43768	1.26433	0.140498	1.21186	0.4679	0.819651	0.166204	0.993299	0.96502	1.01348	0.90782	1.24607	0.186961	1.22949	0.152761	chloroplast	GO:0051188 cofactor biosynthetic process; GO:0009165 nucleotide biosynthetic process; GO:0019362 pyridine nucleotide metabolic process; GO:0006725 cellular aromatic compound metabolic process; GO:0046496 nicotinamide nucleotide metabolic process; GO:0009117 nucleotide metabolic process; GO:0044699 single-organism process; GO:0009058 biosynthetic process; GO:0019363 pyridine nucleotide biosyntheti…		GO:0016763 transferase activity, transferring pentosyl groups; GO:0016757 transferase activity, transferring glycosyl groups; GO:0004514 nicotinate-nucleotide diphosphorylase (carboxylating) activity; GO:0003824 catalytic activity; GO:0016740 transferase activity;				IPR013785; IPR002638;	Aldolase-type TIM barrel; Quinolinate phosphoribosyl transferase, C-terminal;
A0A1D6HK97	Photosynthetic NDH subunit of subcomplex B 4 chloroplastic	ZEAMMB73_Zm00001d018030	20.458	52.457	33.7	7	18	7	1.07255	0.3951	1.2436	0.047259	1.15948	0.047415	0.825566	0.00071645	0.906452	0.035142	0.748336	0.00035524	0.953899	0.29314	0.895321	0.052441	0.93859	0.066559	chloroplast
B6U284	14-3-3-like protein	100285226	28.864	279.24	66	17	68	1	1.08306	0.31254	0.957978	0.64382	0.88451	0.24864	1.00659	0.91272	0.88404	0.20294	0.889865	0.186565	1.19335	0.039715	0.929314	0.27724	0.778746	0.029238	chloroplast			GO:0019904 protein domain specific binding; GO:0005515 protein binding; GO:0005488 binding;	K06630			IPR023410;	14-3-3 domain;
A0A1D6EKB6	E3 ubiquitin-protein ligase UPL1	100304346	108.44	2.3532	1.2	1	1	1	0.849436		0.586151		0.690047		1.07898		0.924827		0.997866		0.948357		1.14742		1.2099		nucleus	GO:0008152 metabolic process; GO:0032446 protein modification by small protein conjugation; GO:0016567 protein ubiquitination; GO:0044260 cellular macromolecule metabolic process; GO:0044267 cellular protein metabolic process; GO:0006464 cellular protein modification process; GO:0043170 macromolecule metabolic process; GO:0019538 protein metabolic process; GO:0070647 protein modification by small…		GO:0019787 ubiquitin-like protein transferase activity; GO:0016740 transferase activity; GO:0003824 catalytic activity; GO:0004842 ubiquitin-protein transferase activity;	K10592	HUWE1; E3 ubiquitin-protein ligase HUWE1 [EC:2.3.2.26]	zma04120 Ubiquitin mediated proteolysis - Zea mays (maize);	IPR000569;	HECT domain;
B4FKD1	Nuclear pore complex protein NUP35	100216910	34.936	9.029	14.9	4	5	4	1.07116	0.62032	1.02078	0.83092	0.952969	0.71372	1.11301	0.2264	0.826728	0.105016	0.920155	0.073162	0.800129	0.0063769	0.834679	0.165958	1.04318	0.7972	nucleus	GO:0050658 RNA transport; GO:0006403 RNA localization; GO:0051028 mRNA transport; GO:0071702 organic substance transport; GO:0015031 protein transport; GO:0051236 establishment of RNA localization; GO:0051234 establishment of localization; GO:0006810 transport; GO:0045184 establishment of protein localization; GO:0055085 transmembrane transport; GO:0050657 nucleic acid transport; GO:0015931 nucle…	GO:0016020 membrane; GO:0043229 intracellular organelle; GO:0005643 nuclear pore; GO:0031090 organelle membrane; GO:0005635 nuclear envelope; GO:0044446 intracellular organelle part; GO:0031967 organelle envelope; GO:0032991 macromolecular complex; GO:0012505 endomembrane system; GO:0044424 intracellular part; GO:0005623 cell; GO:0044422 organelle part; GO:0043226 organelle; GO:0043231 intracellu…	GO:0097159 organic cyclic compound binding; GO:1901363 heterocyclic compound binding; GO:0005488 binding; GO:0003676 nucleic acid binding;	K14313	NUP35; nuclear pore complex protein Nup53	zma03013 RNA transport - Zea mays (maize);	IPR000504; IPR007846;	RNA recognition motif domain; RNA-recognition motif (RRM) Nup35-type domain;
A0A1D6FIY5	ATP-dependent Clp protease proteolytic subunit	100282832	19.768	4.1922	9.9	2	4	2	0.967265	0.64608	1.27772	0.088321	1.32096	0.071758	0.753898	0.030935	1.27837	0.046097	0.963759	0.62322	1.07147	0.36332	0.998351	0.99722	0.93176	0.140976	cytoplasm	GO:0006508 proteolysis; GO:0008152 metabolic process; GO:0043170 macromolecule metabolic process; GO:0019538 protein metabolic process; GO:0044238 primary metabolic process; GO:0071704 organic substance metabolic process;	GO:0031224 intrinsic component of membrane; GO:0016020 membrane; GO:0016021 integral component of membrane; GO:0044425 membrane part;	GO:0004252 serine-type endopeptidase activity; GO:0004175 endopeptidase activity; GO:0008233 peptidase activity; GO:0003824 catalytic activity; GO:0017171 serine hydrolase activity; GO:0008236 serine-type peptidase activity; GO:0070011 peptidase activity, acting on L-amino acid peptides; GO:0016787 hydrolase activity;				IPR029045;	ClpP/crotonase-like domain;
B4FAI1	N-acetyl-gamma-glutamyl-phosphate reductase	100191877	45.292	110.27	36.5	11	24	11	1.078	0.181024	0.96006	0.27088	0.890598	0.049378	1.07121	0.096297	0.934818	0.056423	1.00138	0.94924	1.03517	0.23956	1.05696	0.085084	1.02105	0.18484	chloroplast	GO:0009064 glutamine family amino acid metabolic process; GO:0008652 cellular amino acid biosynthetic process; GO:0006526 arginine biosynthetic process; GO:0016053 organic acid biosynthetic process; GO:0044711 single-organism biosynthetic process; GO:0055114 oxidation-reduction process; GO:0044281 small molecule metabolic process; GO:0006525 arginine metabolic process; GO:0044763 single-organism …	GO:0044424 intracellular part; GO:0005623 cell; GO:0044464 cell part; GO:0005622 intracellular; GO:0005737 cytoplasm;	GO:1901265 nucleoside phosphate binding; GO:0046983 protein dimerization activity; GO:0016903 oxidoreductase activity, acting on the aldehyde or oxo group of donors; GO:0005515 protein binding; GO:0000166 nucleotide binding; GO:0048037 cofactor binding; GO:0016491 oxidoreductase activity; GO:0016620 oxidoreductase activity, acting on the aldehyde or oxo group of donors, NAD or NADP as acceptor; G…	K00145	argC; N-acetyl-gamma-glutamyl-phosphate reductase [EC:1.2.1.38]	zma01230 Biosynthesis of amino acids - Zea mays (maize); zma01110 Biosynthesis of secondary metabolites - Zea mays (maize); zma01100 Metabolic pathways - Zea mays (maize); zma01210 2-Oxocarboxylic acid metabolism - Zea mays (maize); zma00220 Arginine biosynthesis - Zea mays (maize);	IPR012280; IPR000534; IPR016040;	Semialdehyde dehydrogenase, dimerisation domain; Semialdehyde dehydrogenase, NAD-binding; NAD(P)-binding domain;
B6SGJ5	Ectonucleotide pyrophosphatase/phosphodiesterase 1	100280465	51.175	34.75	17.9	8	12	8	0.925979	0.40892	0.895415	0.29254	0.966993	0.74708	0.967653	0.59168	1.18141	0.051385	1.1432	0.0070352	1.18258	0.044255	1.46061	0.0028394	1.23511	0.0124811	chloroplast	GO:0008152 metabolic process;		GO:0003824 catalytic activity;				IPR017849; IPR017850;	Alkaline phosphatase-like, alpha/beta/alpha; Alkaline-phosphatase-like, core domain;
K7UUB7	Elongation factor 1-alpha	103635498	49.223	2.4416	52.3	21	62	0																			cytoplasm	GO:0006518 peptide metabolic process; GO:0006414 translational elongation; GO:0043043 peptide biosynthetic process; GO:0044267 cellular protein metabolic process; GO:0006807 nitrogen compound metabolic process; GO:0009058 biosynthetic process; GO:0043603 cellular amide metabolic process; GO:0044238 primary metabolic process; GO:1901566 organonitrogen compound biosynthetic process; GO:1901576 orga…	GO:0044424 intracellular part; GO:0005623 cell; GO:0044464 cell part; GO:0005622 intracellular; GO:0005737 cytoplasm;	GO:0003723 RNA binding; GO:1901265 nucleoside phosphate binding; GO:0003746 translation elongation factor activity; GO:0001882 nucleoside binding; GO:0043167 ion binding; GO:0016817 hydrolase activity, acting on acid anhydrides; GO:0016787 hydrolase activity; GO:0000166 nucleotide binding; GO:0017111 nucleoside-triphosphatase activity; GO:1901363 heterocyclic compound binding; GO:0097159 organic …	K03231	EEF1A; elongation factor 1-alpha	zma03013 RNA transport - Zea mays (maize);	IPR004160; IPR004161; IPR027417; IPR009001; IPR000795; IPR009000;	Translation elongation factor EFTu/EF1A, C-terminal; Translation elongation factor EFTu-like, domain 2; P-loop containing nucleoside triphosphate hydrolase; Translation elongation factor EF1A/initiation factor IF2gamma, C-terminal; Transcription factor, GTP-binding domain; Translation protein, beta-barrel domain;
A0A1D6NYQ3	DNA topoisomerase type IA core	ZEAMMB73_Zm00001d045747	16.498	3.2939	12.1	1	1	1	1.41414		0.82702		0.584821		0.858268		0.611009		0.524409		0.874552		1.23029		1.40676		cytoplasm	GO:0016043 cellular component organization; GO:0006725 cellular aromatic compound metabolic process; GO:0006259 DNA metabolic process; GO:1901360 organic cyclic compound metabolic process; GO:0006807 nitrogen compound metabolic process; GO:0044238 primary metabolic process; GO:0044237 cellular metabolic process; GO:0006265 DNA topological change; GO:0071704 organic substance metabolic process; GO…		GO:0097159 organic cyclic compound binding; GO:1901363 heterocyclic compound binding; GO:0003677 DNA binding; GO:0003917 DNA topoisomerase type I activity; GO:0016853 isomerase activity; GO:0003824 catalytic activity; GO:0003916 DNA topoisomerase activity; GO:0005488 binding; GO:0003676 nucleic acid binding;
B4FZ61	Trafficking protein particle complex subunit	ZEAMMB73_Zm00001d026547	20.745	12.17	30.3	5	6	5	0.900362	0.20816	1.0365	0.32292	1.15121	0.120424	0.908934	0.2139	1.17457	0.0154755	1.06761	0.3135	0.907814	0.061178	1.02442	0.5322	1.12845	0.053202	cytoplasm	GO:0006810 transport; GO:0048193 Golgi vesicle transport; GO:0051179 localization; GO:0051234 establishment of localization; GO:0016192 vesicle-mediated transport;	GO:0044464 cell part; GO:0005622 intracellular; GO:0030008 TRAPP complex; GO:0032991 macromolecular complex; GO:0044424 intracellular part; GO:0043234 protein complex; GO:0005623 cell; GO:0099023 tethering complex;		K20302			IPR024096;	NO signalling/Golgi transport ligand-binding domain;
A0A1D6HYS3	Phosphoglucosamine mutase family protein	ZEAMMB73_Zm00001d019567	20.192	3.8564	13.6	3	5	3	0.923333	0.30222	1.05061	0.29886	1.13784	0.106622	0.980228	0.93654	0.99453	0.91244	0.974866	0.8917	1.06056	0.54466	1.05878	0.27152	0.99832	0.96956	chloroplast	GO:0008152 metabolic process; GO:0071704 organic substance metabolic process;		GO:0016853 isomerase activity; GO:0003824 catalytic activity; GO:0016866 intramolecular transferase activity; GO:0016868 intramolecular transferase activity, phosphotransferases;				IPR005843;	Alpha-D-phosphohexomutase, C-terminal;
A0A1D6NX76	Scarecrow-like protein 6	ZEAMMB73_Zm00001d045589	52.763	-2	2.6	1	1	1	0.775472		1.03774		1.3382		0.935622		1.03211		0.965665		1.33507		1.20564		0.903049		cytoplasm	GO:0050794 regulation of cellular process; GO:0006725 cellular aromatic compound metabolic process; GO:0097659 nucleic acid-templated transcription; GO:0060255 regulation of macromolecule metabolic process; GO:0019219 regulation of nucleobase-containing compound metabolic process; GO:0009058 biosynthetic process; GO:0044237 cellular metabolic process; GO:0071704 organic substance metabolic proces…						IPR005202;	Transcription factor GRAS;
A0A1D6QSF3	Cullin-associated NEDD8-dissociated protein 1	100383873	133.08	130.24	18	20	28	18	1.05376	0.192777	0.987199	0.68608	0.936832	0.066598	1.0547	0.36054	1.01462	0.80398	1.07011	0.30022	0.898759	0.103218	1.06501	0.175603	1.18498	0.0167184	nucleus			GO:0005488 binding;	K17263			IPR011989; IPR016024; IPR013932;	Armadillo-like helical; Armadillo-type fold; TATA-binding protein interacting (TIP20);
K7UBG8	Protein COFACTOR ASSEMBLY OF COMPLEX C SUBUNIT B CCB1 chloroplastic	ZEAMMB73_Zm00001d052682	28.034	17.313	15.1	2	7	2	1.11957	0.08274	0.961307	0.164904	0.85864	0.033438	0.978811	0.73956	0.988128	0.86796	0.967191	0.53712	1.11754	0.25964	1.13459	0.085042	1.01526	0.84474	chloroplast	GO:0044085 cellular component biogenesis; GO:0016043 cellular component organization; GO:0034622 cellular macromolecular complex assembly; GO:0071822 protein complex subunit organization; GO:0017004 cytochrome complex assembly; GO:0022607 cellular component assembly; GO:0065003 macromolecular complex assembly; GO:0070271 protein complex biogenesis; GO:0009987 cellular process; GO:0006461 protein …	GO:0043226 organelle; GO:0043231 intracellular membrane-bounded organelle; GO:0043229 intracellular organelle; GO:0016020 membrane; GO:0044464 cell part; GO:0005622 intracellular; GO:0044425 membrane part; GO:0005737 cytoplasm; GO:0031224 intrinsic component of membrane; GO:0044424 intracellular part; GO:0005623 cell; GO:0043227 membrane-bounded organelle; GO:0016021 integral component of membran…
A0A1D6N892	Protein kinase family protein with ARM repeat domain	103651067	86.085	14.689	8.8	6	7	6	0.917556		0.774006		0.843552		0.952336		1.03904		0.989514		0.957522		1.02832		1.07394		chloroplast	GO:0016310 phosphorylation; GO:0044267 cellular protein metabolic process; GO:0044238 primary metabolic process; GO:0044237 cellular metabolic process; GO:0006796 phosphate-containing compound metabolic process; GO:0071704 organic substance metabolic process; GO:0008152 metabolic process; GO:0006468 protein phosphorylation; GO:0006793 phosphorus metabolic process; GO:0044260 cellular macromolecul…		GO:0005524 ATP binding; GO:1901265 nucleoside phosphate binding; GO:0016773 phosphotransferase activity, alcohol group as acceptor; GO:0001882 nucleoside binding; GO:0043167 ion binding; GO:0004672 protein kinase activity; GO:0000166 nucleotide binding; GO:0097159 organic cyclic compound binding; GO:1901363 heterocyclic compound binding; GO:0032549 ribonucleoside binding; GO:0097367 carbohydrate …				IPR000719; IPR011989; IPR016024; IPR011009;	Protein kinase domain; Armadillo-like helical; Armadillo-type fold; Protein kinase-like domain;
A0A1D6MGB6	Coatomer subunit alpha	100192909	136.47	38.829	15.4	18	24	7	1.01262	0.79004	1.01853	0.84658	1.00584	0.9745	1.222	0.00032423	1.0282	0.37952	1.25646	0.00189955	0.976846	0.60042	1.14097	0.025715	1.16802	0.0056798	mitochondria	GO:0046907 intracellular transport; GO:0016192 vesicle-mediated transport; GO:0071702 organic substance transport; GO:0015031 protein transport; GO:0051641 cellular localization; GO:0051234 establishment of localization; GO:0006810 transport; GO:0045184 establishment of protein localization; GO:0070727 cellular macromolecule localization; GO:0051649 establishment of localization in cell; GO:00068…	GO:0016020 membrane; GO:0031410 cytoplasmic vesicle; GO:0031090 organelle membrane; GO:0098796 membrane protein complex; GO:0030137 COPI-coated vesicle; GO:0005737 cytoplasm; GO:0031982 vesicle; GO:0030660 Golgi-associated vesicle membrane; GO:0044433 cytoplasmic vesicle part; GO:0032991 macromolecular complex; GO:0044424 intracellular part; GO:0030120 vesicle coat; GO:0005623 cell; GO:0030663 CO…	GO:0005515 protein binding; GO:0005198 structural molecule activity; GO:0005488 binding;	K05236			IPR006692; IPR017986; IPR015943; IPR010714;	Coatomer, WD associated region; WD40-repeat-containing domain; WD40/YVTN repeat-like-containing domain; Coatomer, alpha subunit, C-terminal;
A0A1D6FB00	DNA-binding protein	ZEAMMB73_Zm00001d008224	63.895	18.594	15.9	9	9	7	0.972004	0.624	0.972346	0.65788	1.00035	0.9932	1.02796	0.52364	1.05572	0.20824	1.08524	0.00192284	0.860443	0.04088	1.19153	0.047077	1.38479	0.0085221	chloroplast			GO:0005515 protein binding; GO:0005488 binding;				IPR011990; IPR033443;	Tetratricopeptide-like helical domain; Pentacotripeptide-repeat region of PROPR;
A0A1D6KUY8	Protein NETWORKED 1A	ZEAMMB73_Zm00001d032933	292.54	234.68	28	57	76	35	1.01402	0.63378	1.03164	0.37626	1.01738	0.63282	0.967436	0.00182484	0.917993	0.043558	0.888099	0.0031191	1.09476	0.025295	0.904241	0.0036578	0.825969	0.00081835	nucleus			GO:0003779 actin binding; GO:0005515 protein binding; GO:0008092 cytoskeletal protein binding; GO:0005488 binding;				IPR011684;	Protein Networked (NET), actin-binding (NAB) domain;
A0A1D6KLB5	Gibberellin receptor GID1L2	ZEAMMB73_Zm00001d031805	29.287	13.192	22.9	3	3	3	1.17426	0.029098	1.1396	0.2478	0.970489	0.72002	1.10853	0.27822	0.850703	0.0160819	0.94303	0.55216	1.11002	0.57364	0.958553	0.39084	0.863544	0.41978	cytoskeleton	GO:0008152 metabolic process;		GO:0016787 hydrolase activity; GO:0003824 catalytic activity;				IPR029058; IPR013094;	Alpha/Beta hydrolase fold; Alpha/beta hydrolase fold-3;
A0A1D6QUH7	Histone acetyltransferase HAC1	103654967	66.078	7.2391	3.5	2	2	2	0.885862		0.651694		0.735661		1.0764		1.04914		1.12929		0.805907		0.920886		1.14267		nucleus
A0A1D6GVS8	Mitogen-activated protein kinase	ZEAMMB73_Zm00001d014726	57.569	14.574	12	4	4	3	0.808059	0.33566	0.794627	0.40352	0.983377	0.86004	1.05194	0.62566	0.989942	0.94616	1.04136	0.58226	0.951599	0.6524	1.01124	0.83894	1.06267	0.42162	chloroplast	GO:0023014 signal transduction by protein phosphorylation; GO:0050794 regulation of cellular process; GO:0044700 single organism signaling; GO:0051716 cellular response to stimulus; GO:0016310 phosphorylation; GO:0035556 intracellular signal transduction; GO:0044267 cellular protein metabolic process; GO:0044763 single-organism cellular process; GO:0044699 single-organism process; GO:0044238 prim…	GO:0005623 cell; GO:0005622 intracellular; GO:0044464 cell part;	GO:0005524 ATP binding; GO:1901265 nucleoside phosphate binding; GO:0016773 phosphotransferase activity, alcohol group as acceptor; GO:0001882 nucleoside binding; GO:0043167 ion binding; GO:0004672 protein kinase activity; GO:0000166 nucleotide binding; GO:0004702 signal transducer, downstream of receptor, with serine/threonine kinase activity; GO:0004871 signal transducer activity; GO:0004707 MA…				IPR000719; IPR011009;	Protein kinase domain; Protein kinase-like domain;
B6SSP5	Uncharacterized protein	100275409	25.983	5.8873	15.1	3	3	3	1.13393	0.29344	1.10582	0.41544	0.975211	0.62202	0.86778	0.05278	0.972268	0.59302	0.843715	0.061178	0.800604	0.033165	0.907687	0.37974	1.13375	0.32886	chloroplast		GO:0043226 organelle; GO:0043231 intracellular membrane-bounded organelle; GO:0043229 intracellular organelle; GO:0044464 cell part; GO:0005622 intracellular; GO:0005737 cytoplasm; GO:0044424 intracellular part; GO:0043227 membrane-bounded organelle; GO:0005623 cell; GO:0009536 plastid; GO:0044444 cytoplasmic part; GO:0009507 chloroplast;					IPR006571;	TLDc domain;
B6T8S6	60S ribosomal protein L33-B	100282547	12.886	13.521	48.2	5	8	1	1.50306	0.23198	1.94541	0.089479	1.2943	0.199096	0.968564	0.7289	1.05022	0.68716	1.01721	0.87582	1.00995	0.97924	0.983312	0.8009	0.973626	0.85212	cytoplasm	GO:0006518 peptide metabolic process; GO:0043043 peptide biosynthetic process; GO:0044267 cellular protein metabolic process; GO:0006807 nitrogen compound metabolic process; GO:0009058 biosynthetic process; GO:0043603 cellular amide metabolic process; GO:0044238 primary metabolic process; GO:1901566 organonitrogen compound biosynthetic process; GO:1901576 organic substance biosynthetic process; G…	GO:0005840 ribosome; GO:0043226 organelle; GO:0043229 intracellular organelle; GO:0043232 intracellular non-membrane-bounded organelle; GO:0044464 cell part; GO:0005622 intracellular; GO:0005737 cytoplasm; GO:0032991 macromolecular complex; GO:0044424 intracellular part; GO:1990904 ribonucleoprotein complex; GO:0005623 cell; GO:0030529 intracellular ribonucleoprotein complex; GO:0044444 cytoplasm…	GO:0003735 structural constituent of ribosome; GO:0005198 structural molecule activity;	K02917	RP-L35Ae; large subunit ribosomal protein L35Ae	zma03010 Ribosome - Zea mays (maize);	IPR009000;	Translation protein, beta-barrel domain;
A0A1D6L8H6	Rubredoxin-like superfamily protein	ZEAMMB73_Zm00001d034541	30.784	4.3018	18.4	3	6	0																			chloroplast		GO:0031224 intrinsic component of membrane; GO:0016020 membrane; GO:0016021 integral component of membrane; GO:0044425 membrane part;	GO:0046872 metal ion binding; GO:0043169 cation binding; GO:0005506 iron ion binding; GO:0046914 transition metal ion binding; GO:0005488 binding; GO:0043167 ion binding;				IPR024935; IPR024934; IPR004039;	Rubredoxin domain; Rubredoxin-like domain; Rubredoxin-type fold;
A0A1D6F180	Exportin-T	103647839	59.739	2.6666	3.4	2	2	2	0.973129		0.862764		0.886588		1.05818		0.899378		0.951701		1.06165		1.0553		0.994022		chloroplast			GO:0005488 binding;				IPR013598; IPR016024;	Exportin-1/Importin-beta-like; Armadillo-type fold;
A0A1D6QPH7	Uncharacterized protein	ZEAMMB73_Zm00001d053447	25.108	1.0428	3.7	1	1	1	0.752381	0.0063835	0.757619	0.0022996	1.00696	0.81248	1.12153	0.28174	1.04008	0.59714	1.16648	0.082961	0.933547	0.26678	1.26031	0.10714	1.35002	0.044702	nucleus
B6SZG7	Peptidylprolyl isomerase	100281841	21.878	71.014	45.1	7	38	7	1.04332	0.2188	1.00564	0.82746	0.963879	0.34036	0.736316	0.000124999	0.993209	0.70412	0.731316	0.000124362	0.778866	0.00127532	0.74713	0.00132294	0.959254	0.27694	chloroplast	GO:0018193 peptidyl-amino acid modification; GO:0008152 metabolic process; GO:0044267 cellular protein metabolic process; GO:0044260 cellular macromolecule metabolic process; GO:0006464 cellular protein modification process; GO:0043170 macromolecule metabolic process; GO:0019538 protein metabolic process; GO:0043412 macromolecule modification; GO:0036211 protein modification process; GO:0044238 p…	GO:0043226 organelle; GO:0043231 intracellular membrane-bounded organelle; GO:0043229 intracellular organelle; GO:0044464 cell part; GO:0005622 intracellular; GO:0005737 cytoplasm; GO:0009579 thylakoid; GO:0031977 thylakoid lumen; GO:0044424 intracellular part; GO:0043227 membrane-bounded organelle; GO:0005623 cell; GO:0009536 plastid; GO:0044444 cytoplasmic part; GO:0044436 thylakoid part; GO:00…	GO:0003755 peptidyl-prolyl cis-trans isomerase activity; GO:0016853 isomerase activity; GO:0003824 catalytic activity; GO:0016859 cis-trans isomerase activity;	K01802			IPR001179;	FKBP-type peptidyl-prolyl cis-trans isomerase domain;
A0A1D6F8B2	Galactolipid galactosyltransferase SFR2 chloroplastic	ZEAMMB73_Zm00001d007716	77.494	25.908	17.1	10	11	10	1.09181	0.3809	1.01287	0.86132	0.927701	0.36164	1.10103	0.150063	0.928525	0.23692	1.02233	0.38028	1.23199	0.03172	1.13323	0.0072578	0.919839	0.27072	mitochondria	GO:0008152 metabolic process; GO:0005975 carbohydrate metabolic process; GO:0044238 primary metabolic process; GO:0071704 organic substance metabolic process;	GO:0031224 intrinsic component of membrane; GO:0016020 membrane; GO:0016021 integral component of membrane; GO:0044425 membrane part;	GO:0004553 hydrolase activity, hydrolyzing O-glycosyl compounds; GO:0016787 hydrolase activity; GO:0003824 catalytic activity; GO:0016798 hydrolase activity, acting on glycosyl bonds;	K21362	SFR2; galactolipid galactosyltransferase [EC:2.4.1.184]	zma00561 Glycerolipid metabolism - Zea mays (maize);	IPR017853; IPR013781;	Glycoside hydrolase superfamily; Glycoside hydrolase, catalytic domain;
B4FZN6	40S ribosomal protein S7	100274227	22.121	2.5864	31.2	4	8	2	1.54919	0.22202	1.35243	0.31776	0.87299	0.6449	1.1712	0.080062	0.865892	0.115644	1.01414	0.77302	0.972477	0.52232	1.0683	0.78934	1.09853	0.68812	cytoplasm	GO:0006518 peptide metabolic process; GO:0043043 peptide biosynthetic process; GO:0044267 cellular protein metabolic process; GO:0006807 nitrogen compound metabolic process; GO:0009058 biosynthetic process; GO:0043603 cellular amide metabolic process; GO:0044238 primary metabolic process; GO:1901566 organonitrogen compound biosynthetic process; GO:1901576 organic substance biosynthetic process; G…	GO:0005840 ribosome; GO:0043226 organelle; GO:0043229 intracellular organelle; GO:0043232 intracellular non-membrane-bounded organelle; GO:0044464 cell part; GO:0005622 intracellular; GO:0005737 cytoplasm; GO:0032991 macromolecular complex; GO:0044424 intracellular part; GO:1990904 ribonucleoprotein complex; GO:0005623 cell; GO:0030529 intracellular ribonucleoprotein complex; GO:0044444 cytoplasm…	GO:0003735 structural constituent of ribosome; GO:0005198 structural molecule activity;	K02993	RP-S7e; small subunit ribosomal protein S7e	zma03010 Ribosome - Zea mays (maize);
Q1PBH6	Gamma-tocopherol methyltransferase	TMT	38.361	39.961	31.5	8	12	8	0.913062	0.0133402	1.13893	0.0015815	1.24737	0.00091879	0.949127	0.199015	1.27308	0.00167513	1.20832	0.00082432	0.971931	0.49136	1.43307	0.000178373	1.47445	0.00048249	chloroplast	GO:0018130 heterocycle biosynthetic process; GO:0009110 vitamin biosynthetic process; GO:1901615 organic hydroxy compound metabolic process; GO:0044711 single-organism biosynthetic process; GO:0044281 small molecule metabolic process; GO:0042360 vitamin E metabolic process; GO:0044763 single-organism cellular process; GO:1901360 organic cyclic compound metabolic process; GO:0044699 single-organis…		GO:0008757 S-adenosylmethionine-dependent methyltransferase activity; GO:0008168 methyltransferase activity; GO:0003824 catalytic activity; GO:0016741 transferase activity, transferring one-carbon groups; GO:0050342 tocopherol O-methyltransferase activity; GO:0008171 O-methyltransferase activity; GO:0051741 2-methyl-6-phytyl-1,4-benzoquinone methyltransferase activity; GO:0016740 transferase acti…	K05928	E2.1.1.95; tocopherol O-methyltransferase [EC:2.1.1.95]	zma01110 Biosynthesis of secondary metabolites - Zea mays (maize); zma01100 Metabolic pathways - Zea mays (maize); zma00130 Ubiquinone and other terpenoid-quinone biosynthesis - Zea mays (maize);	IPR029063; IPR013216;	S-adenosyl-L-methionine-dependent methyltransferase; Methyltransferase type 11;
A0A1D6H3E6	(6-4)DNA photolyase	ZEAMMB73_Zm00001d015724	40.551	4.4782	3.3	1	1	1	1.06769	0.93334	1.36527	0.28708	1.27872	0.38464	0.940583	0.7858	1.045	0.92856	0.982913	0.83416	1.2083	0.2372	1.19579	0.031596	0.989652	0.98794	chloroplast				K02295			IPR014729; IPR006050; IPR005101;	Rossmann-like alpha/beta/alpha sandwich fold; DNA photolyase, N-terminal; Cryptochrome/DNA photolyase, FAD-binding domain;
A0A1D6L3E1	Uncharacterized protein	541769	26.442	5.0751	11	2	2	2	0.853659		0.909167		1.06502		1.46925		0.88808		1.30481		0.908222		1.09369		1.20421		nucleus
A0A1D6Q9S2	Putative aspartyl protease	ZEAMMB73_Zm00001d051779	39.765	4.73	8.4	4	5	4	0.737899	0.0066612	0.559447	0.00018174	0.758162	0.0102408	0.936082	0.3086	0.883578	0.099358	0.827101	0.029302	1.28179	0.0035601	1.20874	0.0126567	0.943004	0.141237	chloroplast	GO:0006508 proteolysis; GO:0008152 metabolic process; GO:0043170 macromolecule metabolic process; GO:0019538 protein metabolic process; GO:0044238 primary metabolic process; GO:0071704 organic substance metabolic process;		GO:0004175 endopeptidase activity; GO:0008233 peptidase activity; GO:0003824 catalytic activity; GO:0004190 aspartic-type endopeptidase activity; GO:0070011 peptidase activity, acting on L-amino acid peptides; GO:0016787 hydrolase activity; GO:0070001 aspartic-type peptidase activity;				IPR032799; IPR021109; IPR033121; IPR032861; IPR034161;	Xylanase inhibitor, C-terminal; Aspartic peptidase domain; Peptidase family A1 domain; Xylanase inhibitor, N-terminal; Pepsin-like domain, plant;
B4FKM9	60S ribosome subunit biogenesis protein NIP7 homolog	100283150	20.915	2.4749	6.4	1	1	1	0.848485	0.2405	0.840802	0.26164	0.990946	0.94936	1.2556	0.168319	0.854284	0.022638	1.07264	0.55702	0.944309	0.63658	1.00928	0.89942	1.0688	0.131619	cytoplasm	GO:0044085 cellular component biogenesis; GO:0016043 cellular component organization; GO:0034622 cellular macromolecular complex assembly; GO:0022613 ribonucleoprotein complex biogenesis; GO:0022618 ribonucleoprotein complex assembly; GO:0042254 ribosome biogenesis; GO:0042255 ribosome assembly; GO:0043933 macromolecular complex subunit organization; GO:0071826 ribonucleoprotein complex subunit o…	GO:0043226 organelle; GO:0043231 intracellular membrane-bounded organelle; GO:0043229 intracellular organelle; GO:0005634 nucleus; GO:0044464 cell part; GO:0005622 intracellular; GO:0005737 cytoplasm; GO:0044424 intracellular part; GO:0005829 cytosol; GO:0043227 membrane-bounded organelle; GO:0005623 cell; GO:0044444 cytoplasmic part;	GO:0097159 organic cyclic compound binding; GO:1901363 heterocyclic compound binding; GO:0003723 RNA binding; GO:0005488 binding; GO:0003676 nucleic acid binding;	K07565			IPR015947; IPR002478;	PUA-like domain; PUA domain;
A0A1D6NQW2	Alpha/beta-Hydrolases superfamily protein	ZEAMMB73_Zm00001d044704	39.467	10.763	13.8	4	7	4	0.896744	0.069645	0.848682	0.060077	0.946404	0.49372	0.998247	0.93944	1.00316	0.91438	1.0014	0.9577	1.17037	0.0140397	1.23762	0.0089403	1.05747	0.2603	vacuolar membrane							IPR029058; IPR000073;	Alpha/Beta hydrolase fold; Alpha/beta hydrolase fold-1;
C0HIB1	Uncharacterized protein	ZEAMMB73_Zm00001d028463	23.622	6.5769	12.4	2	2	2	1.03672		0.655868		0.632639		1.23721		0.791557		0.979325		0.9749		0.73494		0.753862		cytoplasm
A0A1D6N9A8	Dihydropyrimidinase	100272767	26.303	38.121	29.7	6	6	6	0.87885		0.918891		1.04556		0.893138		1.21788		1.08774		1.12129		1.15184		1.02724		cytoplasm			GO:0016787 hydrolase activity; GO:0003824 catalytic activity; GO:0016810 hydrolase activity, acting on carbon-nitrogen (but not peptide) bonds;				IPR032466; IPR006680; IPR011059;	Metal-dependent hydrolase; Amidohydrolase-related; Metal-dependent hydrolase, composite domain;
B4FAE1	Ras-related protein RABD2c	100191848	22.506	70.179	63.5	11	24	8	0.83119	0.002716	1.03924	0.35034	1.2503	0.0031775	0.826613	0.0036443	1.24228	0.0022446	1.02688	0.44146	1.14932	0.003641	1.21224	0.0006641	1.05475	0.031897	chloroplast	GO:0050794 regulation of cellular process; GO:0044700 single organism signaling; GO:0051716 cellular response to stimulus; GO:0007165 signal transduction; GO:0050789 regulation of biological process; GO:0007154 cell communication; GO:0035556 intracellular signal transduction; GO:0044699 single-organism process; GO:0007264 small GTPase mediated signal transduction; GO:0023052 signaling; GO:0050896…	GO:0005623 cell; GO:0005622 intracellular; GO:0044464 cell part;	GO:1901265 nucleoside phosphate binding; GO:0001882 nucleoside binding; GO:0043167 ion binding; GO:0000166 nucleotide binding; GO:0097159 organic cyclic compound binding; GO:1901363 heterocyclic compound binding; GO:0032549 ribonucleoside binding; GO:0097367 carbohydrate derivative binding; GO:0032553 ribonucleotide binding; GO:0005488 binding; GO:0032550 purine ribonucleoside binding; GO:0043168…	K07874			IPR005225; IPR027417;	Small GTP-binding protein domain; P-loop containing nucleoside triphosphate hydrolase;
B4FBF6	Mitochondrial dicarboxylate/tricarboxylate transporter DTC	100274318	33.147	54.807	42.5	10	17	3	1.07045	0.51368	1.01375	0.82616	0.94703	0.4864	1.16502	0.030985	0.926669	0.1727	1.07959	0.064604	1.06976	0.174197	1.32481	0.00156469	1.23842	0.0020364	cytoplasm	GO:0006810 transport; GO:0055085 transmembrane transport; GO:0051179 localization; GO:0051234 establishment of localization;	GO:0031224 intrinsic component of membrane; GO:0016020 membrane; GO:0016021 integral component of membrane; GO:0044425 membrane part;		K15104			IPR023395;	Mitochondrial carrier domain;
A0A1D6HFM9	High mobility group box protein2	541951	10.828	5.6609	29.2	3	4	2	1.05693	0.66114	2.96277	0.00023912	2.80318	0.00080156	0.827118	0.25514	1.4337	0.093023	1.18584	0.109179	0.833241	0.042365	0.96637	0.41652	1.15977	0.048104	nucleus		GO:0043226 organelle; GO:0043231 intracellular membrane-bounded organelle; GO:0043229 intracellular organelle; GO:0005634 nucleus; GO:0044464 cell part; GO:0005622 intracellular; GO:0044424 intracellular part; GO:0043227 membrane-bounded organelle; GO:0005623 cell;	GO:0097159 organic cyclic compound binding; GO:1901363 heterocyclic compound binding; GO:0003677 DNA binding; GO:0005488 binding; GO:0003676 nucleic acid binding;				IPR009071;	High mobility group box domain;
A0A1D6FYR3	Transcriptional corepressor LEUNIG	100217300	90.801	92.142	6.5	4	5	1																			nucleus			GO:0005515 protein binding; GO:0005488 binding;				IPR017986; IPR015943; IPR006594;	WD40-repeat-containing domain; WD40/YVTN repeat-like-containing domain; LIS1 homology motif;
A0A1D6G1E8	ATP synthase protein I-related	ZEAMMB73_Zm00001d011569	32.198	24.803	22.7	4	4	4	1.16169	0.075339	1.31289	0.050802	1.13015	0.2318	0.972877	0.75716	1.01095	0.86326	0.983532	0.76962	0.853676	0.029478	0.915582	0.123196	1.07252	0.2167	chloroplast
C4J5U5	Sucrose transporter1	541615	55.149	36.631	13.7	5	7	5	1.01787	0.3597	0.890839	0.0053634	0.875196	0.0048979	1.01069	0.92606	0.997612	0.9891	1.00828	0.85998	1.11905	0.193537	1.10429	0.21212	0.986815	0.88116	plasma membrane	GO:0006810 transport; GO:1902578 single-organism localization; GO:0015772 oligosaccharide transport; GO:0015766 disaccharide transport; GO:0044699 single-organism process; GO:0008643 carbohydrate transport; GO:0071702 organic substance transport; GO:0015770 sucrose transport; GO:0051179 localization; GO:0044765 single-organism transport; GO:0051234 establishment of localization;	GO:0016020 membrane; GO:0031226 intrinsic component of plasma membrane; GO:0044459 plasma membrane part; GO:0044425 membrane part; GO:0044464 cell part; GO:0071944 cell periphery; GO:0031224 intrinsic component of membrane; GO:0005887 integral component of plasma membrane; GO:0005623 cell; GO:0016021 integral component of membrane; GO:0005886 plasma membrane;	GO:0015154 disaccharide transmembrane transporter activity; GO:0015144 carbohydrate transmembrane transporter activity; GO:0051119 sugar transmembrane transporter activity; GO:0008515 sucrose transmembrane transporter activity; GO:0015157 oligosaccharide transmembrane transporter activity; GO:1901476 carbohydrate transporter activity; GO:0022892 substrate-specific transporter activity; GO:0022891…	K15378			IPR020846;	Major facilitator superfamily domain;
B6TH09	Immediate-early protein RSP40	100283317	22.851	2.5858	3.8	1	1	1																			nucleus
C0PHH6	G2-like transcription factor	GLK15	45.747	3.7676	5	2	2	2	0.857143		0.812698		0.948148		0.901942		1.16362		1.04951		1.03009		1.21875		1.18315		chloroplast	GO:0050794 regulation of cellular process; GO:0006725 cellular aromatic compound metabolic process; GO:0097659 nucleic acid-templated transcription; GO:0060255 regulation of macromolecule metabolic process; GO:0019219 regulation of nucleobase-containing compound metabolic process; GO:0009058 biosynthetic process; GO:0044237 cellular metabolic process; GO:0071704 organic substance metabolic proces…	GO:0043226 organelle; GO:0043231 intracellular membrane-bounded organelle; GO:0043229 intracellular organelle; GO:0005634 nucleus; GO:0044464 cell part; GO:0005622 intracellular; GO:0044424 intracellular part; GO:0043227 membrane-bounded organelle; GO:0005623 cell;	GO:0097159 organic cyclic compound binding; GO:1901363 heterocyclic compound binding; GO:0003677 DNA binding; GO:0005488 binding; GO:0003676 nucleic acid binding;				IPR001005; IPR009057; IPR025756; IPR006447; IPR017930;	SANT/Myb domain; Homeobox domain-like; MYB-CC type transcription factor, LHEQLE-containing domain; Myb domain, plants; Myb domain;
A0A1D6P417	Elongator complex protein 4	100192820	18.158	2.2801	6.4	1	1	1	0.735651		0.780113		1.06044		0.801276		0.957907		0.767548		1.1369		1.29733		1.14111		mitochondria		GO:0044464 cell part; GO:0005622 intracellular; GO:0032991 macromolecular complex; GO:0044424 intracellular part; GO:0043234 protein complex; GO:0005623 cell; GO:0033588 Elongator holoenzyme complex;					IPR027417;	P-loop containing nucleoside triphosphate hydrolase;
A0A1D6PX25	Ribosome-recycling factor chloroplastic	ZEAMMB73_Zm00001d049694	27.837	88.73	47.8	12	43	3	0.987269	0.82732	0.895748	0.06384	0.907299	0.30528	0.809263	0.026396	0.925499	0.20588	0.748972	0.0167447	0.904874	0.0106182	0.676494	0.00119927	0.747611	0.0030447	chloroplast	GO:0006518 peptide metabolic process; GO:0043043 peptide biosynthetic process; GO:0044267 cellular protein metabolic process; GO:0006807 nitrogen compound metabolic process; GO:0009058 biosynthetic process; GO:0043603 cellular amide metabolic process; GO:0044238 primary metabolic process; GO:1901566 organonitrogen compound biosynthetic process; GO:1901576 organic substance biosynthetic process; G…						IPR023584;	Ribosome recycling factor domain;
A0A1D6N1F7	Polcalcin Jun o 2	ZEAMMB73_Zm00001d042107	20.444	6.4464	19.6	3	4	3	0.824606	0.012942	1.05023	0.085376	1.27362	0.0052992	0.848022	0.165641	1.55728	0.0144758	1.32061	0.075877	0.983154	0.8104	1.1853	0.025876	1.20561	0.019445	nucleus			GO:0043169 cation binding; GO:0046872 metal ion binding; GO:0005509 calcium ion binding; GO:0005488 binding; GO:0043167 ion binding;	K13448	CML; calcium-binding protein CML	zma04626 Plant-pathogen interaction - Zea mays (maize);	IPR011992; IPR002048;	EF-hand domain pair; EF-hand domain;
A0A1D6GSD1	U1 snRNP	542179	58.154	7.6439	9.2	5	6	5	0.889157	0.046858	0.783434	0.002125	0.881098	0.043639	0.94086	0.60754	0.982185	0.82802	0.924099	0.46396	0.915421	0.063044	0.900179	0.146597	0.98335	0.73206	nucleus			GO:0097159 organic cyclic compound binding; GO:1901363 heterocyclic compound binding; GO:0003723 RNA binding; GO:1901265 nucleoside phosphate binding; GO:0005488 binding; GO:0003676 nucleic acid binding; GO:0030619 U1 snRNA binding; GO:0000166 nucleotide binding; GO:0017069 snRNA binding; GO:0036094 small molecule binding;				IPR022023; IPR034143; IPR000504; IPR012677;	U1 small nuclear ribonucleoprotein of 70kDa N-terminal; snRNP70, RNA recognition motif; RNA recognition motif domain; Nucleotide-binding alpha-beta plait domain;
B6T3D4	Methionyl-tRNA synthetase	100282083	37.809	37.795	36.8	11	16	11	0.93087	0.065901	0.901073	0.087076	0.96799	0.47116	0.697257	0.0029224	1.19024	0.053257	0.829905	0.037742	1.17142	0.00045801	0.974961	0.58556	0.832292	0.051937	nucleus		GO:0009506 plasmodesma; GO:0044464 cell part; GO:0005622 intracellular; GO:0030054 cell junction; GO:0005737 cytoplasm; GO:0044424 intracellular part; GO:0005623 cell; GO:0005911 cell-cell junction; GO:0005829 cytosol; GO:0055044 symplast; GO:0044444 cytoplasmic part;	GO:0097159 organic cyclic compound binding; GO:1901363 heterocyclic compound binding; GO:0016876 ligase activity, forming aminoacyl-tRNA and related compounds; GO:0003723 RNA binding; GO:0000049 tRNA binding; GO:0003824 catalytic activity; GO:0016875 ligase activity, forming carbon-oxygen bonds; GO:0005488 binding; GO:0003676 nucleic acid binding; GO:0016874 ligase activity; GO:0004812 aminoacyl-…	K15437			IPR012340; IPR010987; IPR002547;	Nucleic acid-binding, OB-fold; Glutathione S-transferase, C-terminal-like; tRNA-binding domain;
B4F9Q6	Cytochrome P450 CYP94E4	100191675	57.362	2.3833	2.1	1	1	1																			chloroplast	GO:0044699 single-organism process; GO:0008152 metabolic process; GO:0055114 oxidation-reduction process; GO:0044710 single-organism metabolic process;		GO:0097159 organic cyclic compound binding; GO:1901363 heterocyclic compound binding; GO:0020037 heme binding; GO:0005506 iron ion binding; GO:0046914 transition metal ion binding; GO:0003824 catalytic activity; GO:0005488 binding; GO:0043167 ion binding; GO:0016705 oxidoreductase activity, acting on paired donors, with incorporation or reduction of molecular oxygen; GO:0043169 cation binding; GO…
B4FBW8	FHA domain-containing protein DDL	100192588	24.964	4.1484	10.1	2	2	2	0.922596		0.971071		1.05254		0.721898		1.07843		0.778518		0.978308		0.770065		0.78714		nucleus			GO:0005515 protein binding; GO:0005488 binding;	K13108			IPR008984; IPR000253;	SMAD/FHA domain; Forkhead-associated (FHA) domain;
A0A1D6J5W9	UDP-glycosyltransferase TURAN	ZEAMMB73_Zm00001d025256	22.779	1.6197	4	1	1	1	1.04172		1.29205		1.2403		1.09387		0.940379		1.02866		0.991205		0.909411		0.91748		nucleus			GO:0016757 transferase activity, transferring glycosyl groups; GO:0003824 catalytic activity; GO:0016740 transferase activity;
A0A1D6N5J5	Nitroreductase family protein	ZEAMMB73_Zm00001d042626	67.505	7.7606	8.5	4	5	4	1.06488	0.75752	1.05593	0.65666	0.991597	0.97518	1.06388	0.47214	0.875759	0.20344	0.931702	0.24952	0.885329	0.095981	1.09102	0.38608	1.23233	0.086524	chloroplast	GO:0044699 single-organism process; GO:0008152 metabolic process; GO:0055114 oxidation-reduction process; GO:0044710 single-organism metabolic process;		GO:0003824 catalytic activity; GO:0016491 oxidoreductase activity;				IPR000415;	Nitroreductase-like;
C4JAD1	Putative tyrosine-protein phosphatase	ZEAMMB73_Zm00001d037150	24.477	2.3448	9.4	2	2	2	0.818969	0.4459	1.03046	0.94338	1.25824	0.45286	0.971501	0.93302	1.15262	0.34974	1.11977	0.5133	0.957951	0.6948	0.676096	0.02046	0.705773	0.045718	cytoplasm	GO:0035335 peptidyl-tyrosine dephosphorylation; GO:0044267 cellular protein metabolic process; GO:0044238 primary metabolic process; GO:0006470 protein dephosphorylation; GO:0016311 dephosphorylation; GO:0044237 cellular metabolic process; GO:0006796 phosphate-containing compound metabolic process; GO:0071704 organic substance metabolic process; GO:0008152 metabolic process; GO:0006793 phosphorus…		GO:0016787 hydrolase activity; GO:0004721 phosphoprotein phosphatase activity; GO:0004725 protein tyrosine phosphatase activity; GO:0003824 catalytic activity; GO:0042578 phosphoric ester hydrolase activity; GO:0016791 phosphatase activity; GO:0016788 hydrolase activity, acting on ester bonds;	K18045			IPR029021;	Protein-tyrosine phosphatase-like;
A0A1D6PUD7	Ribosomal protein L27 family protein	101027115	12.755	1.4318	8	1	1	1	1.43057		1.028		0.718597		0.964172		0.796036		0.767516		0.905738		0.910861		1.00566		cytoplasm	GO:0006518 peptide metabolic process; GO:0043043 peptide biosynthetic process; GO:0044267 cellular protein metabolic process; GO:0006807 nitrogen compound metabolic process; GO:0009058 biosynthetic process; GO:0043603 cellular amide metabolic process; GO:0044238 primary metabolic process; GO:1901566 organonitrogen compound biosynthetic process; GO:1901576 organic substance biosynthetic process; G…	GO:0005840 ribosome; GO:0043226 organelle; GO:0043229 intracellular organelle; GO:0043232 intracellular non-membrane-bounded organelle; GO:0044464 cell part; GO:0005622 intracellular; GO:0005737 cytoplasm; GO:0032991 macromolecular complex; GO:0044424 intracellular part; GO:1990904 ribonucleoprotein complex; GO:0005623 cell; GO:0030529 intracellular ribonucleoprotein complex; GO:0044444 cytoplasm…	GO:0003735 structural constituent of ribosome; GO:0005198 structural molecule activity;
A0A1D6KUQ7	50S ribosomal protein L28	ZEAMMB73_Zm00001d032896	15.38	6.5291	27	5	12	5	0.821558	0.0401	0.818732	0.034639	0.99656	0.9056	1.29456	0.079417	0.858787	0.078635	1.11175	0.29638	0.891637	0.0163036	0.86286	0.0121168	0.967726	0.061976	chloroplast	GO:0006518 peptide metabolic process; GO:0043043 peptide biosynthetic process; GO:0044267 cellular protein metabolic process; GO:0006807 nitrogen compound metabolic process; GO:0009058 biosynthetic process; GO:0043603 cellular amide metabolic process; GO:0044238 primary metabolic process; GO:1901566 organonitrogen compound biosynthetic process; GO:1901576 organic substance biosynthetic process; G…	GO:0005840 ribosome; GO:0043226 organelle; GO:0043229 intracellular organelle; GO:0043232 intracellular non-membrane-bounded organelle; GO:0044464 cell part; GO:0005622 intracellular; GO:0005737 cytoplasm; GO:0032991 macromolecular complex; GO:0044424 intracellular part; GO:1990904 ribonucleoprotein complex; GO:0005623 cell; GO:0030529 intracellular ribonucleoprotein complex; GO:0044444 cytoplasm…	GO:0003735 structural constituent of ribosome; GO:0005198 structural molecule activity;	K02902	RP-L28; large subunit ribosomal protein L28	zma03010 Ribosome - Zea mays (maize);
B6SUS5	Transmembrane emp24 domain-containing protein 3	100281371	24.752	8.4573	16	4	6	1	0.851091	0.36196	0.854252	0.41412	1.00371	0.9835	1.10241	0.40678	1.07978	0.28496	1.19036	0.2141	1.12311	0.3573	1.20612	0.122285	1.07392	0.44408	vacuolar membrane	GO:0006810 transport; GO:0051179 localization; GO:0051234 establishment of localization;	GO:0031224 intrinsic component of membrane; GO:0016020 membrane; GO:0016021 integral component of membrane; GO:0044425 membrane part;		K20347			IPR009038;	GOLD domain;
B6U5I1	Peptidyl-prolyl cis-trans isomerase	100285487	46.639	323.31	63.6	23	110	23	1.08079	0.078798	1.00483	0.83632	0.92972	0.050305	0.828871	6.1824e-05	0.94672	0.032999	0.784709	6.4844e-05	1.02568	0.058364	0.847328	5.8656e-05	0.826116	9.9746e-07	mitochondria	GO:0006950 response to stress; GO:0042742 defense response to bacterium; GO:0044267 cellular protein metabolic process; GO:0098542 defense response to other organism; GO:0043207 response to external biotic stimulus; GO:0000413 protein peptidyl-prolyl isomerization; GO:0018208 peptidyl-proline modification; GO:0044238 primary metabolic process; GO:0050896 response to stimulus; GO:0044237 cellular …	GO:0043229 intracellular organelle; GO:0016020 membrane; GO:0009535 chloroplast thylakoid membrane; GO:0044434 chloroplast part; GO:0005737 cytoplasm; GO:0044446 intracellular organelle part; GO:0009534 chloroplast thylakoid; GO:0042651 thylakoid membrane; GO:0044435 plastid part; GO:0031977 thylakoid lumen; GO:0044424 intracellular part; GO:0009532 plastid stroma; GO:0005623 cell; GO:0044422 org…	GO:0003755 peptidyl-prolyl cis-trans isomerase activity; GO:0016853 isomerase activity; GO:0003824 catalytic activity; GO:0016859 cis-trans isomerase activity;				IPR002130; IPR029000; IPR023222;	Cyclophilin-type peptidyl-prolyl cis-trans isomerase domain; Cyclophilin-like domain; PsbQ-like domain;
A0A1D6K2U2	Heavy metal transport/detoxification superfamily protein	103634750	49.922	53.055	34.2	17	22	17	0.860071	0.021881	0.871964	0.0069385	1.01383	0.759	0.819214	0.0063992	1.0045	0.92862	0.822897	0.008139	1.07716	0.168799	0.811728	0.0026564	0.753582	0.0013397	nucleus	GO:0006810 transport; GO:0051179 localization; GO:0006812 cation transport; GO:0030001 metal ion transport; GO:0006811 ion transport; GO:0051234 establishment of localization;		GO:0046872 metal ion binding; GO:0043169 cation binding; GO:0005488 binding; GO:0043167 ion binding;				IPR006121;	Heavy metal-associated domain, HMA;
A0A1D6N431	PSRP4	ZEAMMB73_Zm00001d042454	13.688	8.062	22.3	2	6	2	1.53654	0.0162445	1.38902	0.034422	0.903996	0.169356	0.878256	0.277	0.921324	0.3908	0.809158	0.077763	0.881406	0.005444	0.725116	0.095983	0.822681	0.142719	chloroplast		GO:0005840 ribosome; GO:0043226 organelle; GO:0043229 intracellular organelle; GO:0043232 intracellular non-membrane-bounded organelle; GO:0044464 cell part; GO:0005622 intracellular; GO:0005737 cytoplasm; GO:0032991 macromolecular complex; GO:0044424 intracellular part; GO:1990904 ribonucleoprotein complex; GO:0005623 cell; GO:0030529 intracellular ribonucleoprotein complex; GO:0044444 cytoplasm…		K19033
B6TU39	Peroxidase	100272496	34.963	1.6595	5.6	2	2	2	0.932722		0.979358		1.05		1.06761		0.807388		0.861972		1.01376		0.741972		0.7319		cytoplasm	GO:0006950 response to stress; GO:0055114 oxidation-reduction process; GO:0009636 response to toxic substance; GO:0044699 single-organism process; GO:0050896 response to stimulus; GO:0044237 cellular metabolic process; GO:0008152 metabolic process; GO:0042221 response to chemical; GO:1990748 cellular detoxification; GO:0042743 hydrogen peroxide metabolic process; GO:0072593 reactive oxygen specie…	GO:0005576 extracellular region;	GO:0097159 organic cyclic compound binding; GO:1901363 heterocyclic compound binding; GO:0020037 heme binding; GO:0003824 catalytic activity; GO:0005488 binding; GO:0043167 ion binding; GO:0016209 antioxidant activity; GO:0043169 cation binding; GO:0046872 metal ion binding; GO:0004601 peroxidase activity; GO:0046906 tetrapyrrole binding; GO:0016491 oxidoreductase activity; GO:0016684 oxidoreduct…	K00430	E1.11.1.7; peroxidase [EC:1.11.1.7]	zma00940 Phenylpropanoid biosynthesis - Zea mays (maize); zma01110 Biosynthesis of secondary metabolites - Zea mays (maize); zma01100 Metabolic pathways - Zea mays (maize);	IPR033905; IPR002016;	Secretory peroxidase; Haem peroxidase, plant/fungal/bacterial;
A0A1D6MY05	Glycine-rich RNA-binding protein 3 mitochondrial	100191146	21.542	63.696	23.2	6	10	6	0.934964	0.3841	1.15304	0.101103	1.23325	0.061782	0.639127	0.0087779	1.39024	0.0044431	0.888542	0.038198	1.06334	0.27882	0.838507	0.040864	0.78856	0.0027198	nucleus			GO:0097159 organic cyclic compound binding; GO:1901363 heterocyclic compound binding; GO:0003723 RNA binding; GO:1901265 nucleoside phosphate binding; GO:0005488 binding; GO:0003676 nucleic acid binding; GO:0000166 nucleotide binding; GO:0036094 small molecule binding;	K12741	HNRNPA1_3; heterogeneous nuclear ribonucleoprotein A1/A3	zma03040 Spliceosome - Zea mays (maize);	IPR000504; IPR012677; IPR003954;	RNA recognition motif domain; Nucleotide-binding alpha-beta plait domain; RNA recognition motif domain, eukaryote;
A0A1D6P1B1	Beta-glucosidase 11	ZEAMMB73_Zm00001d046210	47.753	6.7517	5.7	2	3	2	1.41463	0.62806	2.17934	0.25514	1.54057	0.36974	0.768908	0.31366	2.11384	0.053044	1.62535	0.053776	0.871121	0.2375	1.94828	0.107739	2.23652	0.073583	cytoplasm	GO:0008152 metabolic process; GO:0005975 carbohydrate metabolic process; GO:0044238 primary metabolic process; GO:0071704 organic substance metabolic process;		GO:0004553 hydrolase activity, hydrolyzing O-glycosyl compounds; GO:0016787 hydrolase activity; GO:0003824 catalytic activity; GO:0016798 hydrolase activity, acting on glycosyl bonds;				IPR017853; IPR013781;	Glycoside hydrolase superfamily; Glycoside hydrolase, catalytic domain;
B6TTW1	Cyanate hydratase	CYN	18.526	150.33	56	6	27	6	1.0259	0.59686	1.14261	0.127336	1.11376	0.178659	0.700182	1.64259e-05	1.08275	0.044176	0.758119	0.00067538	1.08764	0.035858	0.830095	0.0066164	0.763208	0.00079992	cytoplasm	GO:0006970 response to osmotic stress; GO:0006950 response to stress; GO:0009628 response to abiotic stimulus; GO:0044712 single-organism catabolic process; GO:0044281 small molecule metabolic process; GO:0044763 single-organism cellular process; GO:0006807 nitrogen compound metabolic process; GO:0044699 single-organism process; GO:0009651 response to salt stress; GO:0050896 response to stimulus;…	GO:0044464 cell part; GO:0005622 intracellular; GO:0005737 cytoplasm; GO:0044424 intracellular part; GO:0005829 cytosol; GO:0005623 cell; GO:0044444 cytoplasmic part;	GO:0097159 organic cyclic compound binding; GO:1901363 heterocyclic compound binding; GO:0016840 carbon-nitrogen lyase activity; GO:0003677 DNA binding; GO:0042802 identical protein binding; GO:0003824 catalytic activity; GO:0005488 binding; GO:0003676 nucleic acid binding; GO:0016829 lyase activity; GO:0005515 protein binding; GO:0008824 cyanate hydratase activity;	K01725	cynS; cyanate lyase [EC:4.2.1.104]	zma00910 Nitrogen metabolism - Zea mays (maize);	IPR010982; IPR003712;	Lambda repressor-like, DNA-binding domain; Cyanate lyase, C-terminal;
B4FR86	Spermidine synthase 2	100272866	36.191	36.079	37.2	9	13	2	0.989614	0.98252	1.23409	0.53408	1.24704	0.50334	0.830026	0.17598	0.933284	0.6632	0.77465	0.39178	1.10915	0.29768	0.916062	0.64712	0.825911	0.29768	cytoplasm	GO:0044106 cellular amine metabolic process; GO:0006807 nitrogen compound metabolic process; GO:0009058 biosynthetic process; GO:1901566 organonitrogen compound biosynthetic process; GO:1901576 organic substance biosynthetic process; GO:0044237 cellular metabolic process; GO:0044249 cellular biosynthetic process; GO:0006576 cellular biogenic amine metabolic process; GO:0071704 organic substance m…		GO:0016740 transferase activity; GO:0003824 catalytic activity;	K00797	speE; spermidine synthase [EC:2.5.1.16]	zma00410 beta-Alanine metabolism - Zea mays (maize); zma01100 Metabolic pathways - Zea mays (maize); zma00480 Glutathione metabolism - Zea mays (maize); zma00330 Arginine and proline metabolism - Zea mays (maize); zma00270 Cysteine and methionine metabolism - Zea mays (maize);	IPR029063; IPR030374;	S-adenosyl-L-methionine-dependent methyltransferase; Polyamine biosynthesis domain;
B4FFX7	Proteasome subunit alpha type	100193683	25.864	146.43	46.4	9	21	2	0.88857	0.20086	0.901357	0.020099	1.01439	0.81148	0.688747	0.062059	1.04382	0.6738	0.718926	0.029438	0.938346	0.64814	0.924812	0.41218	0.985577	0.98372	cytoplasm	GO:0043632 modification-dependent macromolecule catabolic process; GO:0051603 proteolysis involved in cellular protein catabolic process; GO:0044265 cellular macromolecule catabolic process; GO:0044257 cellular protein catabolic process; GO:0019941 modification-dependent protein catabolic process; GO:0044267 cellular protein metabolic process; GO:0006511 ubiquitin-dependent protein catabolic proc…	GO:0043229 intracellular organelle; GO:0019773 proteasome core complex, alpha-subunit complex; GO:0000502 proteasome complex; GO:0005737 cytoplasm; GO:0032991 macromolecular complex; GO:0044424 intracellular part; GO:0005623 cell; GO:1905369 endopeptidase complex; GO:0043231 intracellular membrane-bounded organelle; GO:0043226 organelle; GO:0005634 nucleus; GO:1902494 catalytic complex; GO:000562…	GO:0004175 endopeptidase activity; GO:0004298 threonine-type endopeptidase activity; GO:0008233 peptidase activity; GO:0070003 threonine-type peptidase activity; GO:0003824 catalytic activity; GO:0070011 peptidase activity, acting on L-amino acid peptides; GO:0016787 hydrolase activity;	K02726	PSMA2; 20S proteasome subunit alpha 2 [EC:3.4.25.1]	zma03050 Proteasome - Zea mays (maize);	IPR000426; IPR029055;	Proteasome alpha-subunit, N-terminal domain; Nucleophile aminohydrolases, N-terminal;
B4FRR8	6b-interacting protein 1	100272931	36.918	2.7106	2.9	1	1	1	1.00302	0.97374	0.691698	0.24782	0.689616	0.2354	1.43236	0.151802	0.850397	0.111643	1.21808	0.31824	0.929509	0.52332	0.890617	0.27928	0.958159	0.64666	nucleus
K7WAY9	RNA-binding (RRM/RBD/RNP motifs) family protein	103638790	30.155	12.045	7.4	2	2	1	1.00766	0.94014	0.846704	0.156123	0.840264	0.22164	0.829867	0.152099	0.889223	0.172816	0.737937	0.0113774	1.05155	0.69666	0.741809	0.161479	0.705442	0.083182	chloroplast			GO:0097159 organic cyclic compound binding; GO:1901363 heterocyclic compound binding; GO:1901265 nucleoside phosphate binding; GO:0005488 binding; GO:0003676 nucleic acid binding; GO:0000166 nucleotide binding; GO:0036094 small molecule binding;				IPR000504; IPR012677;	RNA recognition motif domain; Nucleotide-binding alpha-beta plait domain;
A0A1D6IKI0	Exosome complex component RRP41-like	100382718	28.307	6.9663	14.6	3	3	3	1.05755		1.17883		1.11467		0.972		1.13992		1.108		0.769231		0.990503		1.28765		chloroplast				K12587	MTR3; exosome complex component MTR3	zma03018 RNA degradation - Zea mays (maize);	IPR015847; IPR001247; IPR020568; IPR027408;	Exoribonuclease, phosphorolytic domain 2; Exoribonuclease, phosphorolytic domain 1; Ribosomal protein S5 domain 2-type fold; PNPase/RNase PH domain;
P16037	30S ribosomal protein S2, chloroplastic	rps2	26.881	84.957	41.5	9	18	9	1.11871	0.036304	1.25419	0.000120721	1.12111	0.027076	1.02722	0.73488	0.937461	0.43104	0.962975	0.34696	1.02418	0.50072	0.907497	0.042243	0.886068	0.00061636	mitochondria	GO:0006518 peptide metabolic process; GO:0043043 peptide biosynthetic process; GO:0044267 cellular protein metabolic process; GO:0006807 nitrogen compound metabolic process; GO:0009058 biosynthetic process; GO:0043603 cellular amide metabolic process; GO:0044238 primary metabolic process; GO:1901566 organonitrogen compound biosynthetic process; GO:1901576 organic substance biosynthetic process; G…	GO:0005840 ribosome; GO:0043229 intracellular organelle; GO:0043232 intracellular non-membrane-bounded organelle; GO:0015935 small ribosomal subunit; GO:0044446 intracellular organelle part; GO:0005737 cytoplasm; GO:0032991 macromolecular complex; GO:0044424 intracellular part; GO:0005623 cell; GO:0044422 organelle part; GO:0009507 chloroplast; GO:0043228 non-membrane-bounded organelle; GO:004322…	GO:0003735 structural constituent of ribosome; GO:0005198 structural molecule activity;	K02967	RP-S2; small subunit ribosomal protein S2	zma03010 Ribosome - Zea mays (maize);	IPR023591;	Ribosomal protein S2, flavodoxin-like domain;
A0A1D6E697	Uncharacterized protein	100277268	22.453	1.592	4.8	1	1	1	1.10481	0.5739	0.79826	0.3045	0.722535	0.095758	1.01188	0.90224	0.894357	0.52396	0.904979	0.5758	0.961494	0.40674	1.01609	0.75982	1.05678	0.195177	nucleus
A0A1D6MG93	Mannosyltransferase	100282615	64.516	6.8529	8.2	4	4	4	1.47659	0.0179221	1.38624	0.056683	0.938808	0.6526	1.06021	0.47614	1.2672	0.027859	1.3435	0.023005	1.04403	0.63664	1.19969	0.054004	1.14909	0.187762	nucleus		GO:0043229 intracellular organelle; GO:0016020 membrane; GO:0042175 nuclear outer membrane-endoplasmic reticulum membrane network; GO:0005783 endoplasmic reticulum; GO:0044446 intracellular organelle part; GO:0005737 cytoplasm; GO:0031224 intrinsic component of membrane; GO:0012505 endomembrane system; GO:0044424 intracellular part; GO:0005623 cell; GO:0016021 integral component of membrane; GO:0…	GO:0016757 transferase activity, transferring glycosyl groups; GO:0003824 catalytic activity; GO:0016740 transferase activity;	K03846	ALG9; alpha-1,2-mannosyltransferase [EC:2.4.1.259 2.4.1.261]	zma01100 Metabolic pathways - Zea mays (maize); zma00510 N-Glycan biosynthesis - Zea mays (maize);
A0A1D6P0G2	Putative VHS/GAT domain containing family protein	ZEAMMB73_Zm00001d046020	74.563	3.7871	6.7	3	3	1																			nucleus	GO:0045184 establishment of protein localization; GO:0006810 transport; GO:0046907 intracellular transport; GO:0070727 cellular macromolecule localization; GO:0051649 establishment of localization in cell; GO:0006886 intracellular protein transport; GO:0071702 organic substance transport; GO:0008104 protein localization; GO:0033036 macromolecule localization; GO:0034613 cellular protein localizat…	GO:0005623 cell; GO:0005622 intracellular; GO:0044464 cell part;					IPR002014; IPR004152; IPR008942;	VHS domain; GAT domain; ENTH/VHS;
B4FUV7	Uncharacterized protein	100273352	21.084	7.585	18.9	3	5	3	0.849793	0.5195	0.872265	0.44964	1.02644	0.834	0.974433	0.83822	1.33095	0.26942	1.29692	0.07936	1.07616	0.93024	1.19191	0.30778	1.10756	0.705	nucleus
B4FHR3	Ketol-acid reductoisomerase chloroplastic	100194184	21.699	10.405	29.7	6	8	6	1.02361	0.6978	0.838161	0.0101819	0.818825	0.022619	1.06652	0.54784	0.951634	0.66992	1.01494	0.7829	1.08195	0.063476	1.00576	0.89784	0.929586	0.121981	nucleus		GO:0031224 intrinsic component of membrane; GO:0016020 membrane; GO:0016021 integral component of membrane; GO:0044425 membrane part;					IPR003734;	Domain of unknown function DUF155;
A0A1D6L5Q5	SecY protein transport family protein	100276798	46.782	14.933	12.5	5	9	5	1.22967	0.063197	1.27135	0.073557	1.0339	0.80704	1.15802	0.082799	0.982404	0.8098	1.13764	0.057443	0.967828	0.75984	1.1116	0.23158	1.14855	0.25686	plasma membrane	GO:0045184 establishment of protein localization; GO:0006810 transport; GO:0071702 organic substance transport; GO:0051179 localization; GO:0033036 macromolecule localization; GO:0008104 protein localization; GO:0015031 protein transport; GO:0051234 establishment of localization;	GO:0031224 intrinsic component of membrane; GO:0016020 membrane; GO:0016021 integral component of membrane; GO:0044425 membrane part;					IPR023201; IPR019561;	SecY subunit domain; Translocon Sec61/SecY, plug domain;
B4F989	Actin-7	100191561	41.725	132.13	52.8	17	105	2	0.983957	0.84016	1.22995	0.063461	1.25	0.148703	0.755184	0.0035592	1.15451	0.035263	0.871866	0.0025817	1.10697	0.149663	0.881515	0.153885	0.796332	0.0145761	cytoskeleton			GO:0005524 ATP binding; GO:1901265 nucleoside phosphate binding; GO:0001882 nucleoside binding; GO:0043167 ion binding; GO:0000166 nucleotide binding; GO:0097159 organic cyclic compound binding; GO:1901363 heterocyclic compound binding; GO:0032549 ribonucleoside binding; GO:0097367 carbohydrate derivative binding; GO:0032553 ribonucleotide binding; GO:0005488 binding; GO:0032550 purine ribonucleo…	K10355
A0A1D6MYX1	Beta-galactosidase	100274607	101.85	14.903	9.5	9	12	9	1.08584	0.088043	1.1203	0.0051998	1.03174	0.36482	1.01369	0.87068	1.18086	0.146	1.19702	0.04932	0.866874	0.042595	1.35129	0.0144242	1.55881	0.0099837	nucleus	GO:0008152 metabolic process; GO:0005975 carbohydrate metabolic process; GO:0044238 primary metabolic process; GO:0071704 organic substance metabolic process;		GO:0015925 galactosidase activity; GO:0003824 catalytic activity; GO:0005488 binding; GO:0016798 hydrolase activity, acting on glycosyl bonds; GO:0030246 carbohydrate binding; GO:0004553 hydrolase activity, hydrolyzing O-glycosyl compounds; GO:0016787 hydrolase activity; GO:0004565 beta-galactosidase activity;				IPR031330; IPR000922; IPR017853; IPR013781; IPR008979;	Glycoside hydrolase 35, catalytic domain; D-galactoside/L-rhamnose binding SUEL lectin domain; Glycoside hydrolase superfamily; Glycoside hydrolase, catalytic domain; Galactose-binding domain-like;
C0PBZ5	Uncharacterized protein	100382959	11.755	3.5732	12.6	1	1	1																			chloroplast			GO:0097159 organic cyclic compound binding; GO:1901363 heterocyclic compound binding; GO:1901265 nucleoside phosphate binding; GO:0005488 binding; GO:0003676 nucleic acid binding; GO:0000166 nucleotide binding; GO:0036094 small molecule binding;				IPR000504; IPR012677;	RNA recognition motif domain; Nucleotide-binding alpha-beta plait domain;
B6TGT2	Mediator of RNA polymerase II transcription subunit 28	100276705	16.263	1.9286	7.6	1	1	1	1.22022		1.03504		0.848236		1.3673		0.876553		1.19851		0.761165		0.805825		1.05867		chloroplast				K15141
K7VA98	Putative cytochrome P450 superfamily protein	ZEAMMB73_Zm00001d045188	59.25	2.9692	3.2	2	2	2	1.07833	0.31338	0.920999	0.30506	0.854101	0.0073796	1.22466	0.0043586	0.998479	0.98074	1.2228	0.00192313	0.866524	0.0100961	0.988088	0.70042	1.14029	0.010844	chloroplast	GO:0044699 single-organism process; GO:0008152 metabolic process; GO:0055114 oxidation-reduction process; GO:0044710 single-organism metabolic process;	GO:0031224 intrinsic component of membrane; GO:0016020 membrane; GO:0016021 integral component of membrane; GO:0044425 membrane part;	GO:0097159 organic cyclic compound binding; GO:1901363 heterocyclic compound binding; GO:0020037 heme binding; GO:0005506 iron ion binding; GO:0046914 transition metal ion binding; GO:0003824 catalytic activity; GO:0005488 binding; GO:0043167 ion binding; GO:0016705 oxidoreductase activity, acting on paired donors, with incorporation or reduction of molecular oxygen; GO:0046872 metal ion binding;…
B4FED4	Dihydroflavonol-4-reductase	100272889	36.689	5.0884	10.5	3	4	3	1.12447		0.896624		0.797373		1.14351		0.983068		1.12415		1.01773		0.984043		0.966899		cytoplasm	GO:0050794 regulation of cellular process; GO:0009968 negative regulation of signal transduction; GO:1901615 organic hydroxy compound metabolic process; GO:0006066 alcohol metabolic process; GO:0023051 regulation of signaling; GO:1901420 negative regulation of response to alcohol; GO:0044699 single-organism process; GO:0044255 cellular lipid metabolic process; GO:0048519 negative regulation of bi…	GO:0016020 membrane; GO:0043229 intracellular organelle; GO:0005783 endoplasmic reticulum; GO:0098588 bounding membrane of organelle; GO:0031090 organelle membrane; GO:0071944 cell periphery; GO:0044446 intracellular organelle part; GO:0005737 cytoplasm; GO:0012505 endomembrane system; GO:0044424 intracellular part; GO:0005623 cell; GO:0044422 organelle part; GO:0005886 plasma membrane; GO:004323…	GO:0016614 oxidoreductase activity, acting on CH-OH group of donors; GO:0016616 oxidoreductase activity, acting on the CH-OH group of donors, NAD or NADP as acceptor; GO:0003824 catalytic activity; GO:0005488 binding; GO:0048037 cofactor binding; GO:0047886 farnesol dehydrogenase activity; GO:0050662 coenzyme binding; GO:0016491 oxidoreductase activity;	K15891	FLDH; NAD+-dependent farnesol dehydrogenase [EC:1.1.1.354]	zma00900 Terpenoid backbone biosynthesis - Zea mays (maize); zma00909 Sesquiterpenoid and triterpenoid biosynthesis - Zea mays (maize);	IPR001509; IPR016040;	NAD-dependent epimerase/dehydratase; NAD(P)-binding domain;
A0A1D6M516	U-box domain-containing protein 29	103631535	46.418	3.6109	10	3	3	3	1.03171	0.98298	1.21236	0.198243	1.1751	0.44716	1.24013	0.117757	1.01838	0.70772	1.26292	0.094135	0.827181	0.0040425	0.996309	0.91042	1.20446	0.123423	chloroplast	GO:0008152 metabolic process; GO:0032446 protein modification by small protein conjugation; GO:0016567 protein ubiquitination; GO:0044260 cellular macromolecule metabolic process; GO:0044267 cellular protein metabolic process; GO:0006464 cellular protein modification process; GO:0043170 macromolecule metabolic process; GO:0019538 protein metabolic process; GO:0070647 protein modification by small…		GO:0019787 ubiquitin-like protein transferase activity; GO:0003824 catalytic activity; GO:0016740 transferase activity; GO:0004842 ubiquitin-protein transferase activity;				IPR003613; IPR013083; IPR011989;	U box domain; Zinc finger, RING/FYVE/PHD-type; Armadillo-like helical;
A0A096S3Z9	Diacylglycerol kinase	100284664	54.562	2.8863	3.3	1	1	1	0.815804	0.117895	0.811867	0.158163	0.995174	0.93478	1.43258	0.05358	0.591961	0.0096213	0.848032	0.21452	0.916537	0.63136	1.00683	0.93124	1.09851	0.57146	cytoplasm	GO:0050794 regulation of cellular process; GO:0044700 single organism signaling; GO:0007205 protein kinase C-activating G-protein coupled receptor signaling pathway; GO:0051716 cellular response to stimulus; GO:0016310 phosphorylation; GO:0044699 single-organism process; GO:0023052 signaling; GO:0050896 response to stimulus; GO:0044237 cellular metabolic process; GO:0006796 phosphate-containing c…		GO:0005524 ATP binding; GO:1901265 nucleoside phosphate binding; GO:0016773 phosphotransferase activity, alcohol group as acceptor; GO:0001882 nucleoside binding; GO:0043167 ion binding; GO:0004143 diacylglycerol kinase activity; GO:0000166 nucleotide binding; GO:0097159 organic cyclic compound binding; GO:1901363 heterocyclic compound binding; GO:0032549 ribonucleoside binding; GO:0097367 carboh…	K00901	dgkA; diacylglycerol kinase (ATP) [EC:2.7.1.107]	zma04070 Phosphatidylinositol signaling system - Zea mays (maize); zma01110 Biosynthesis of secondary metabolites - Zea mays (maize); zma01100 Metabolic pathways - Zea mays (maize); zma00561 Glycerolipid metabolism - Zea mays (maize); zma00564 Glycerophospholipid metabolism - Zea mays (maize);	IPR001206; IPR000756; IPR016064;	Diacylglycerol kinase, catalytic domain; Diacylglycerol kinase, accessory domain; NAD kinase/diacylglycerol kinase-like domain;
A0A1D6L100	Phosphatidylinositol 4-phosphate 5-kinase 8	ZEAMMB73_Zm00001d033645	86.738	1.0574	2.1	1	1	1	1.71529		1.98418		1.15676		1.46892		1.04876		1.54054		0.836896		0.850356		1.01608		nucleus	GO:0016310 phosphorylation; GO:0046486 glycerolipid metabolic process; GO:0046854 phosphatidylinositol phosphorylation; GO:0044763 single-organism cellular process; GO:0044699 single-organism process; GO:0044255 cellular lipid metabolic process; GO:0044238 primary metabolic process; GO:0044237 cellular metabolic process; GO:0046834 lipid phosphorylation; GO:0006796 phosphate-containing compound m…		GO:0016307 phosphatidylinositol phosphate kinase activity; GO:0005524 ATP binding; GO:1901265 nucleoside phosphate binding; GO:0016773 phosphotransferase activity, alcohol group as acceptor; GO:0001882 nucleoside binding; GO:0043167 ion binding; GO:0000166 nucleotide binding; GO:0097159 organic cyclic compound binding; GO:1901363 heterocyclic compound binding; GO:0032549 ribonucleoside binding; G…				IPR027483; IPR027484; IPR002498;	Phosphatidylinositol-4-phosphate 5-kinase, C-terminal; Phosphatidylinositol-4-phosphate 5-kinase, N-terminal domain; Phosphatidylinositol-4-phosphate 5-kinase, core;
A0A1D6IXT7	Bifunctional dethiobiotin synthetase/78-diamino-pelargonic acid aminotransferase mitochondrial	100382888	85.707	14.226	7.7	5	5	5	1.15295	0.02338	1.24208	0.033502	1.07731	0.36782	1.14762	0.199439	1.04668	0.58958	1.20119	0.00155896	0.955481	0.5387	1.1611	0.052816	1.2152	0.0164628	mitochondria	GO:0009110 vitamin biosynthetic process; GO:0016053 organic acid biosynthetic process; GO:0006768 biotin metabolic process; GO:0044699 single-organism process; GO:0009058 biosynthetic process; GO:1901566 organonitrogen compound biosynthetic process; GO:0044237 cellular metabolic process; GO:0044272 sulfur compound biosynthetic process; GO:0071704 organic substance metabolic process; GO:0008152 me…		GO:1901265 nucleoside phosphate binding; GO:0016874 ligase activity; GO:0016882 cyclo-ligase activity; GO:0030170 pyridoxal phosphate binding; GO:0097159 organic cyclic compound binding; GO:1901363 heterocyclic compound binding; GO:0003824 catalytic activity; GO:0032553 ribonucleotide binding; GO:0005488 binding; GO:0032550 purine ribonucleoside binding; GO:0043169 cation binding; GO:0043168 anio…				IPR015424; IPR027417; IPR015421; IPR015422;	Pyridoxal phosphate-dependent transferase; P-loop containing nucleoside triphosphate hydrolase; Pyridoxal phosphate-dependent transferase, major region, subdomain 1; Pyridoxal phosphate-dependent transferase, major region, subdomain 2;
B8Y6I0	Chloroplast pentatricopeptide repeat protein 10	ppr10	86.223	7.5841	2.8	2	3	1	0.677813	0.24864	0.753048	0.36028	1.111	0.23388	1.4546	0.2762	0.742773	0.39482	1.08044	0.82828	1.02636	0.8608	1.27089	0.47896	1.23825	0.37046	chloroplast			GO:0097159 organic cyclic compound binding; GO:1901363 heterocyclic compound binding; GO:0003729 mRNA binding; GO:0003723 RNA binding; GO:0005515 protein binding; GO:0005488 binding; GO:0003676 nucleic acid binding;	K17710			IPR011990;	Tetratricopeptide-like helical domain;
Q84K87	50S ribosomal protein L35	prpl35-1	15.113	3.8221	9.8	1	2	1	1.09518	0.044897	2.71245	9.8357e-05	2.47671	0.000115392	0.549327	0.020738	1.61681	0.0063574	0.888156	0.0179993	1.05177	0.50124	0.836966	0.25088	0.795769	0.14744	chloroplast	GO:0006518 peptide metabolic process; GO:0043043 peptide biosynthetic process; GO:0044267 cellular protein metabolic process; GO:0006807 nitrogen compound metabolic process; GO:0009058 biosynthetic process; GO:0043603 cellular amide metabolic process; GO:0044238 primary metabolic process; GO:1901566 organonitrogen compound biosynthetic process; GO:1901576 organic substance biosynthetic process; G…	GO:0005840 ribosome; GO:0043229 intracellular organelle; GO:0043232 intracellular non-membrane-bounded organelle; GO:0005737 cytoplasm; GO:0032991 macromolecular complex; GO:0044424 intracellular part; GO:0005623 cell; GO:0009507 chloroplast; GO:0043228 non-membrane-bounded organelle; GO:0043226 organelle; GO:0043231 intracellular membrane-bounded organelle; GO:0005622 intracellular; GO:0044464 c…	GO:0003735 structural constituent of ribosome; GO:0005198 structural molecule activity;	K02916	RP-L35; large subunit ribosomal protein L35	zma03010 Ribosome - Zea mays (maize);
B4FHB3	Polyadenylate-binding protein 2	100194063	24.056	3.6415	17.5	4	8	1	1.05742	0.4739	0.817056	0.112721	0.772691	0.022082	0.61453	0.036758	1.67513	0.0265	1.02942	0.73816	1.14898	0.156118	1.1374	0.077375	0.989923	0.93706	nucleus			GO:0097159 organic cyclic compound binding; GO:1901363 heterocyclic compound binding; GO:1901265 nucleoside phosphate binding; GO:0005488 binding; GO:0003676 nucleic acid binding; GO:0000166 nucleotide binding; GO:0036094 small molecule binding;	K14396	PABPN1; polyadenylate-binding protein 2	zma03015 mRNA surveillance pathway - Zea mays (maize);	IPR000504; IPR012677;	RNA recognition motif domain; Nucleotide-binding alpha-beta plait domain;
B4FVL1	26S proteasome non-ATPase regulatory subunit 6	100282303	44.27	4.5663	20.8	8	11	2																			cytoplasm		GO:1902494 catalytic complex; GO:0000502 proteasome complex; GO:0044464 cell part; GO:0005622 intracellular; GO:0032991 macromolecular complex; GO:0044424 intracellular part; GO:1905368 peptidase complex; GO:0005623 cell; GO:0043234 protein complex; GO:1905369 endopeptidase complex;	GO:0005515 protein binding; GO:0005488 binding;	K03037	PSMD6; 26S proteasome regulatory subunit N7	zma03050 Proteasome - Zea mays (maize);	IPR011991; IPR000717;	Winged helix-turn-helix DNA-binding domain; Proteasome component (PCI) domain;
A0A1D6QI75	Protein kinase family protein / WD-40 repeat family protein	ZEAMMB73_Zm00001d052638	47.395	4.6692	9.8	3	4	0																			chloroplast							IPR011009;	Protein kinase-like domain;
A0A1D6KYR2	Hydroxymethylpyrimidine phosphate synthase1	ZEAMMB73_Zm00001d033383	67.108	77.153	31	13	19	13	1.15663	0.0033389	1.28193	0.0156035	1.10833	0.180935	1.05642	0.4319	0.97346	0.66556	1.02838	0.55342	0.838182	0.0091998	0.976667	0.33614	1.16522	0.0143821	chloroplast	GO:0009110 vitamin biosynthetic process; GO:0006725 cellular aromatic compound metabolic process; GO:0044699 single-organism process; GO:0009058 biosynthetic process; GO:0042724 thiamine-containing compound biosynthetic process; GO:1901566 organonitrogen compound biosynthetic process; GO:0006772 thiamine metabolic process; GO:0044237 cellular metabolic process; GO:0044272 sulfur compound biosynth…		GO:0051536 iron-sulfur cluster binding; GO:0005488 binding; GO:0051540 metal cluster binding;	K03147	thiC; phosphomethylpyrimidine synthase [EC:4.1.99.17]	zma00730 Thiamine metabolism - Zea mays (maize); zma01100 Metabolic pathways - Zea mays (maize);
A0A1D6M9S1	Hydroxyproline-rich glycoprotein family protein	103630598	34.266	6.3141	6.7	2	3	2	1.2551		0.681122		0.542683		0.577947		0.910526		0.526236		1.39893		1.36494		0.975703		nucleus	GO:0006396 RNA processing; GO:0031123 RNA 3'-end processing; GO:0006725 cellular aromatic compound metabolic process; GO:0031124 mRNA 3'-end processing; GO:1901360 organic cyclic compound metabolic process; GO:0006807 nitrogen compound metabolic process; GO:0044238 primary metabolic process; GO:0044237 cellular metabolic process; GO:0071704 organic substance metabolic process; GO:0016070 RNA meta…						IPR025742; IPR026896;	Cleavage stimulation factor subunit 2, hinge domain; Transcription termination and cleavage factor, C-terminal domain;
B4FAC2	Photosystem I N subunit1	542605	15.486	1.7792	41.4	5	17	1																			chloroplast	GO:0008152 metabolic process; GO:0044237 cellular metabolic process; GO:0009987 cellular process; GO:0015979 photosynthesis;	GO:0009521 photosystem; GO:0016020 membrane; GO:0044464 cell part; GO:0005622 intracellular; GO:0098796 membrane protein complex; GO:0044425 membrane part; GO:0009579 thylakoid; GO:0032991 macromolecular complex; GO:0044424 intracellular part; GO:0005623 cell; GO:0043234 protein complex; GO:0044436 thylakoid part; GO:0009522 photosystem I; GO:0034357 photosynthetic membrane;		K02701	psaN; photosystem I subunit PsaN	zma01100 Metabolic pathways - Zea mays (maize); zma00195 Photosynthesis - Zea mays (maize);
B6TM66	Peroxin Pex14	100283823	49.587	29.452	20	9	12	9	1.07371	0.29812	1.08564	0.19148	1.01111	0.77856	0.910752	0.097783	1.13244	0.034742	1.03137	0.4886	1.00459	0.93228	0.995058	0.71784	0.990513	0.83556	nucleus	GO:0046907 intracellular transport; GO:0016043 cellular component organization; GO:0016560 protein import into peroxisome matrix, docking; GO:0072594 establishment of protein localization to organelle; GO:0017038 protein import; GO:0072663 establishment of protein localization to peroxisome; GO:0044699 single-organism process; GO:0016558 protein import into peroxisome matrix; GO:0022406 membrane …	GO:0031903 microbody membrane; GO:0043229 intracellular organelle; GO:0016020 membrane; GO:0098588 bounding membrane of organelle; GO:0044439 peroxisomal part; GO:0031090 organelle membrane; GO:0005777 peroxisome; GO:0005737 cytoplasm; GO:0044446 intracellular organelle part; GO:0044438 microbody part; GO:0044424 intracellular part; GO:0005623 cell; GO:0044422 organelle part; GO:0005778 peroxisom…		K13343	PEX14; peroxin-14	zma04146 Peroxisome - Zea mays (maize);	IPR006785;	Peroxisome membrane anchor protein Pex14p, N-terminal;
A0A1D6KDX1	Diaminopimelate epimerase chloroplastic	100191234	33.377	47.349	41.2	10	23	5	0.936238	0.48192	0.987824	0.90068	1.0551	0.40932	1.02372	0.7473	0.932089	0.26838	0.954201	0.48262	1.10109	0.068063	1.0675	0.1595	0.969501	0.21688	cytoplasm	GO:0043648 dicarboxylic acid metabolic process; GO:0016053 organic acid biosynthetic process; GO:0009066 aspartate family amino acid metabolic process; GO:0044699 single-organism process; GO:0009058 biosynthetic process; GO:1901566 organonitrogen compound biosynthetic process; GO:0044237 cellular metabolic process; GO:0071704 organic substance metabolic process; GO:0008152 metabolic process; GO:0…	GO:0044424 intracellular part; GO:0005623 cell; GO:0044464 cell part; GO:0005622 intracellular; GO:0005737 cytoplasm;	GO:0016855 racemase and epimerase activity, acting on amino acids and derivatives; GO:0016853 isomerase activity; GO:0008837 diaminopimelate epimerase activity; GO:0003824 catalytic activity; GO:0016854 racemase and epimerase activity; GO:0036361 racemase activity, acting on amino acids and derivatives; GO:0047661 amino-acid racemase activity;
A0A1D6M7R2	Brix domain-containing protein 1	100282857	20.711	1.2186	4.4	1	1	1	1.01389	0.82192	0.851751	0.66992	0.840083	0.2161	1.38401	0.0029786	0.809937	0.074525	1.12096	0.3053	0.920861	0.3702	1.11583	0.2212	1.21172	0.074235	cytoplasm							IPR007109;	Brix domain;
A0A1D6NFV9	Uncharacterized protein	100276357	24.268	18.307	32.6	6	6	6	1.01065	0.94974	1.29527	0.18622	1.28162	0.30064	0.596671	0.053421	1.19528	0.194605	0.713188	0.096823	1.16716	0.178559	0.860387	0.27838	0.737161	0.007744	nucleus
C0P4H8	Phosphate transporter	100382112	59.335	7.9162	6.4	3	5	3	0.909033	0.38936	0.885733	0.167083	0.974368	0.82644	1.09744	0.133056	0.830008	0.0167592	0.910885	0.161476	1.30384	0.22616	1.16608	0.40458	0.894345	0.175683	chloroplast	GO:0006820 anion transport; GO:0006810 transport; GO:0055085 transmembrane transport; GO:0006811 ion transport; GO:0006817 phosphate ion transport; GO:0051179 localization; GO:0015698 inorganic anion transport; GO:0051234 establishment of localization;	GO:0031224 intrinsic component of membrane; GO:0016020 membrane; GO:0016021 integral component of membrane; GO:0044425 membrane part;	GO:0022804 active transmembrane transporter activity; GO:0015291 secondary active transmembrane transporter activity; GO:0005315 inorganic phosphate transmembrane transporter activity; GO:0005215 transporter activity; GO:0022857 transmembrane transporter activity;	K14640
C4IZ74	Polyadenylate-binding protein 3	100283584	22.864	54.217	31.2	6	13	1	0.974726	0.94724	1.02101	0.79016	1.04749	0.149218	0.742784	0.011523	1.13524	0.132642	0.843237	0.0025425	1.21131	0.23244	1.16847	0.32548	0.964629	0.8267	nucleus			GO:0097159 organic cyclic compound binding; GO:1901363 heterocyclic compound binding; GO:1901265 nucleoside phosphate binding; GO:0005488 binding; GO:0003676 nucleic acid binding; GO:0000166 nucleotide binding; GO:0036094 small molecule binding;	K14396	PABPN1; polyadenylate-binding protein 2	zma03015 mRNA surveillance pathway - Zea mays (maize);	IPR000504; IPR012677;	RNA recognition motif domain; Nucleotide-binding alpha-beta plait domain;
A0A1D6L1G4	30S ribosomal protein S13 chloroplastic	ZEAMMB73_Zm00001d033665	20.746	18.113	21.6	4	8	4	0.935966	0.116237	0.957211	0.35578	1.0227	0.65542	1.36776	0.002842	0.780034	0.0119446	1.0669	0.182757	0.881234	0.180059	0.938279	0.155699	1.06473	0.4737	chloroplast	GO:0006518 peptide metabolic process; GO:0043043 peptide biosynthetic process; GO:0044267 cellular protein metabolic process; GO:0006807 nitrogen compound metabolic process; GO:0009058 biosynthetic process; GO:0043603 cellular amide metabolic process; GO:0044238 primary metabolic process; GO:1901566 organonitrogen compound biosynthetic process; GO:1901576 organic substance biosynthetic process; G…	GO:0005840 ribosome; GO:0043226 organelle; GO:0043229 intracellular organelle; GO:0043232 intracellular non-membrane-bounded organelle; GO:0044464 cell part; GO:0005622 intracellular; GO:0005737 cytoplasm; GO:0032991 macromolecular complex; GO:0044424 intracellular part; GO:1990904 ribonucleoprotein complex; GO:0005623 cell; GO:0030529 intracellular ribonucleoprotein complex; GO:0044444 cytoplasm…	GO:0097159 organic cyclic compound binding; GO:1901363 heterocyclic compound binding; GO:0003723 RNA binding; GO:0005488 binding; GO:0003676 nucleic acid binding; GO:0005198 structural molecule activity; GO:0003735 structural constituent of ribosome;				IPR027437; IPR010979;	30s ribosomal protein S13, C-terminal; Ribosomal protein S13-like, H2TH;
A0A1D6LBB3	Ammonium transporter	ZEAMMB73_Zm00001d034782	50.923	1.0156	1.5	1	1	1	1.2496		1.13196		0.905852		1.56633		1.22476		1.91837		0.929653		1.79341		1.92912		cytoplasm	GO:0006810 transport; GO:0055085 transmembrane transport; GO:0098655 cation transmembrane transport; GO:0034220 ion transmembrane transport; GO:0006812 cation transport; GO:0015696 ammonium transport; GO:0006811 ion transport; GO:0072488 ammonium transmembrane transport; GO:0051179 localization; GO:0071705 nitrogen compound transport; GO:0051234 establishment of localization;	GO:0031224 intrinsic component of membrane; GO:0016020 membrane; GO:0016021 integral component of membrane; GO:0044425 membrane part;	GO:0008519 ammonium transmembrane transporter activity; GO:0015075 ion transmembrane transporter activity; GO:0022892 substrate-specific transporter activity; GO:0008324 cation transmembrane transporter activity; GO:0022891 substrate-specific transmembrane transporter activity; GO:0022857 transmembrane transporter activity; GO:0005215 transporter activity;				IPR024041; IPR029020;	Ammonium transporter AmtB-like domain; Ammonium/urea transporter;
B6TCI5	Ras-related protein RABF1	100282900	21.63	21.051	33.5	6	8	5	0.889886	0.164341	0.95511	0.50688	1.07329	0.41694	1.10088	0.038376	1.01672	0.792	1.11929	0.078957	1.14089	0.0130196	1.16769	0.0045648	1.02349	0.45488	chloroplast	GO:0050794 regulation of cellular process; GO:0044700 single organism signaling; GO:0051716 cellular response to stimulus; GO:0007165 signal transduction; GO:0050789 regulation of biological process; GO:0007154 cell communication; GO:0035556 intracellular signal transduction; GO:0044699 single-organism process; GO:0007264 small GTPase mediated signal transduction; GO:0023052 signaling; GO:0050896…	GO:0005623 cell; GO:0005622 intracellular; GO:0044464 cell part;	GO:1901265 nucleoside phosphate binding; GO:0001882 nucleoside binding; GO:0043167 ion binding; GO:0000166 nucleotide binding; GO:0097159 organic cyclic compound binding; GO:1901363 heterocyclic compound binding; GO:0032549 ribonucleoside binding; GO:0097367 carbohydrate derivative binding; GO:0032553 ribonucleotide binding; GO:0005488 binding; GO:0032550 purine ribonucleoside binding; GO:0043168…				IPR005225; IPR027417;	Small GTP-binding protein domain; P-loop containing nucleoside triphosphate hydrolase;
C0HID6	Uncharacterized protein	100381719	58.154	1.5958	1.3	1	1	1	0.922566		0.973451		1.05516		1.12174		1.14729		1.28696		1.07782		1.20483		1.11784		mitochondria			GO:0005515 protein binding; GO:0005488 binding;				IPR011990;	Tetratricopeptide-like helical domain;
A0A1D6QH83	ARM repeat superfamily protein	ZEAMMB73_Zm00001d052445	160.02	9.5395	2.9	3	3	3	0.90525		1.0128		1.11881		0.97		1.12784		1.094		1.02391		1.17272		1.14533		nucleus	GO:0044085 cellular component biogenesis; GO:0043248 proteasome assembly; GO:0016043 cellular component organization; GO:0034622 cellular macromolecular complex assembly; GO:0071822 protein complex subunit organization; GO:0022607 cellular component assembly; GO:0065003 macromolecular complex assembly; GO:0070271 protein complex biogenesis; GO:0009987 cellular process; GO:0006461 protein complex …		GO:0032947 protein complex scaffold; GO:0005515 protein binding; GO:0005198 structural molecule activity; GO:0005488 binding;				IPR011989; IPR016024;	Armadillo-like helical; Armadillo-type fold;
A0A1D6I5Q7	Aspartate aminotransferase	ZEAMMB73_Zm00001d020696	40.298	17.151	17.1	5	7	5	1.00652	0.89242	1.05829	0.172702	1.05144	0.33222	1.05393	0.29814	1.02508	0.58358	1.08037	0.045778	1.04154	0.33902	1.04836	0.40712	1.00654	0.92368	cytoplasm	GO:0009058 biosynthetic process; GO:0008152 metabolic process;		GO:0097159 organic cyclic compound binding; GO:1901363 heterocyclic compound binding; GO:0003824 catalytic activity; GO:0005488 binding; GO:0043167 ion binding; GO:0043168 anion binding; GO:0048037 cofactor binding; GO:0030170 pyridoxal phosphate binding;				IPR004839; IPR015424; IPR015422; IPR015421;	Aminotransferase, class I/classII; Pyridoxal phosphate-dependent transferase; Pyridoxal phosphate-dependent transferase, major region, subdomain 2; Pyridoxal phosphate-dependent transferase, major region, subdomain 1;
B4FTS6	Endochitinase A	100283098	29.211	5.0235	13.6	4	4	4	0.637824		0.729295		1.14341		0.965561		1.1638		1.12372		1.01235		1.05834		1.04542		extracellular	GO:1901071 glucosamine-containing compound metabolic process; GO:0006030 chitin metabolic process; GO:0044036 cell wall macromolecule metabolic process; GO:0006026 aminoglycan catabolic process; GO:1901136 carbohydrate derivative catabolic process; GO:0006807 nitrogen compound metabolic process; GO:0006032 chitin catabolic process; GO:0005975 carbohydrate metabolic process; GO:0044238 primary met…		GO:0004553 hydrolase activity, hydrolyzing O-glycosyl compounds; GO:0016787 hydrolase activity; GO:0008061 chitin binding; GO:0097367 carbohydrate derivative binding; GO:0004568 chitinase activity; GO:0003824 catalytic activity; GO:0005488 binding; GO:0016798 hydrolase activity, acting on glycosyl bonds;	K01183	E3.2.1.14; chitinase [EC:3.2.1.14]	zma00520 Amino sugar and nucleotide sugar metabolism - Zea mays (maize); zma01100 Metabolic pathways - Zea mays (maize);	IPR023346; IPR000726; IPR001002;	Lysozyme-like domain; Glycoside hydrolase, family 19, catalytic; Chitin-binding, type 1;
A0A1D6K747	Glutathione transferase40	ZEAMMB73_Zm00001d029701	31.424	2.6736	6.3	2	2	1	1.0666		0.692803		0.649547		1.60766		0.79129		1.27213		0.903624		1.08731		1.20328		nucleus		GO:0031224 intrinsic component of membrane; GO:0016020 membrane; GO:0016021 integral component of membrane; GO:0044425 membrane part;	GO:0005515 protein binding; GO:0005488 binding;	K00799	GST; glutathione S-transferase [EC:2.5.1.18]	zma00480 Glutathione metabolism - Zea mays (maize);	IPR010987; IPR004045; IPR012336;	Glutathione S-transferase, C-terminal-like; Glutathione S-transferase, N-terminal; Thioredoxin-like fold;
A0A1D6ET31	Reticulon-like protein	ZEAMMB73_Zm00001d006128	61.986	6.6225	9.8	4	4	4	0.865282	0.30066	1.14856	0.11816	1.32738	0.137441	1.02068	0.38956	0.989091	0.80248	1.00954	0.86204	1.05322	0.54176	1.0924	0.34684	1.03721	0.74474	chloroplast	GO:0044711 single-organism biosynthetic process; GO:0055114 oxidation-reduction process; GO:0008202 steroid metabolic process; GO:1901360 organic cyclic compound metabolic process; GO:0044699 single-organism process; GO:0009058 biosynthetic process; GO:0044238 primary metabolic process; GO:1901576 organic substance biosynthetic process; GO:0071704 organic substance metabolic process; GO:0008610 l…	GO:0043229 intracellular organelle; GO:0016020 membrane; GO:0042175 nuclear outer membrane-endoplasmic reticulum membrane network; GO:0005783 endoplasmic reticulum; GO:0044446 intracellular organelle part; GO:0005737 cytoplasm; GO:0031224 intrinsic component of membrane; GO:0012505 endomembrane system; GO:0044424 intracellular part; GO:0005623 cell; GO:0016021 integral component of membrane; GO:0…	GO:0016229 steroid dehydrogenase activity; GO:0016614 oxidoreductase activity, acting on CH-OH group of donors; GO:0016616 oxidoreductase activity, acting on the CH-OH group of donors, NAD or NADP as acceptor; GO:0033764 steroid dehydrogenase activity, acting on the CH-OH group of donors, NAD or NADP as acceptor; GO:0003824 catalytic activity; GO:0003854 3-beta-hydroxy-delta5-steroid dehydrogenas…				IPR003388; IPR002225; IPR016040;	Reticulon; 3-beta hydroxysteroid dehydrogenase/isomerase; NAD(P)-binding domain;
A0A1D6F8R0	RNA-binding (RRM/RBD/RNP motifs) family protein	ZEAMMB73_Zm00001d007772	47.878	9.9285	16.7	6	9	3	1.06529	0.72842	0.981277	0.8868	0.921136	0.73184	1.2682	0.58156	1.0311	0.83104	1.30765	0.192979	0.810482	0.3951	0.996724	0.97778	1.22979	0.24338	nucleus			GO:0097159 organic cyclic compound binding; GO:1901363 heterocyclic compound binding; GO:0003723 RNA binding; GO:1901265 nucleoside phosphate binding; GO:0005488 binding; GO:0003676 nucleic acid binding; GO:0000166 nucleotide binding; GO:0036094 small molecule binding;				IPR034131; IPR000504; IPR012677;	DAZ-associated protein 1, RNA recognition motif 2; RNA recognition motif domain; Nucleotide-binding alpha-beta plait domain;
A0A1D6GWH2	RNA-binding (RRM/RBD/RNP motifs) family protein	ZEAMMB73_Zm00001d014812	42.657	12.292	5.8	2	4	2	0.926288	0.057116	0.844227	0.05032	0.911409	0.21662	0.858312	0.26338	0.97909	0.75582	0.840365	0.195635	0.864173	0.50372	0.937402	0.81528	1.08474	0.36308	nucleus			GO:0097159 organic cyclic compound binding; GO:1901363 heterocyclic compound binding; GO:0003723 RNA binding; GO:1901265 nucleoside phosphate binding; GO:0005488 binding; GO:0003676 nucleic acid binding; GO:0000166 nucleotide binding; GO:0036094 small molecule binding;	K12897	TRA2; transformer-2 protein	zma03040 Spliceosome - Zea mays (maize);	IPR000504; IPR012677; IPR003954;	RNA recognition motif domain; Nucleotide-binding alpha-beta plait domain; RNA recognition motif domain, eukaryote;
A0A1D6M324	Protein RETICULATA-RELATED 4 chloroplastic	ZEAMMB73_Zm00001d038085	41.216	70.982	26.6	10	17	10	1.21861	0.07966	1.14149	0.137482	0.936715	0.143176	1.11089	0.069884	0.873168	0.084681	0.96999	0.5461	0.985822	0.5981	0.929109	0.21868	0.942472	0.27476	chloroplast
B6TD62	Membrane steroid-binding protein 1	100282951	24.567	59.358	53	10	26	8	1.0068	0.8303	1.05898	0.112176	1.05182	0.102464	0.794824	0.0046819	1.41124	0.00039592	1.12169	0.061085	0.974909	0.55752	1.01018	0.75826	1.03618	0.23772	chloroplast		GO:0031224 intrinsic component of membrane; GO:0016020 membrane; GO:0016021 integral component of membrane; GO:0044425 membrane part;		K17278			IPR001199;	Cytochrome b5-like heme/steroid binding domain;
A0A1D6I1Y5	Nudix hydrolase 20 chloroplastic	ZEAMMB73_Zm00001d020086	25.454	1.7546	3	1	1	1	0.965753		1.10502		1.14421	0.52374	1.00211	0.95492	0.555228	0.2237	0.556401	0.2532	0.870226	0.070661	1.11992	0.61254	1.28693	0.29286	chloroplast			GO:0016787 hydrolase activity; GO:0003824 catalytic activity;				IPR015797; IPR031804;	NUDIX hydrolase domain-like; Domain of unknown function DUF4743;
A0A1D6NC26	RNA-binding S4 domain-containing protein	ZEAMMB73_Zm00001d043449	30.585	6.2051	10.5	3	3	3	0.834763	0.0157446	0.963465	0.41584	1.15418	0.0044972	1.01782	0.72482	1.02716	0.60934	1.04547	0.51822	1.0501	0.60898	1.0628	0.26112	1.01209	0.8392	chloroplast			GO:0097159 organic cyclic compound binding; GO:1901363 heterocyclic compound binding; GO:0003723 RNA binding; GO:0005488 binding; GO:0003676 nucleic acid binding;				IPR002942;	RNA-binding S4 domain;
A0A1D6P4W5	Uncharacterized protein	ZEAMMB73_Zm00001d046766	91.357	22.197	6.8	4	4	4	1.12979	0.3194	1.04453	0.60758	0.924534	0.32866	1.07273	0.104805	0.810047	0.0324	0.868963	0.145463	1.02909	0.44024	0.918809	0.25018	0.892834	0.107078	endoplasmic reticulum	GO:0044723 single-organism carbohydrate metabolic process; GO:0008152 metabolic process; GO:0019566 arabinose metabolic process; GO:0044710 single-organism metabolic process; GO:0044281 small molecule metabolic process; GO:0005996 monosaccharide metabolic process; GO:0044699 single-organism process; GO:0046373 L-arabinose metabolic process; GO:0005975 carbohydrate metabolic process; GO:0044238 pr…		GO:0046556 alpha-L-arabinofuranosidase activity; GO:0004553 hydrolase activity, hydrolyzing O-glycosyl compounds; GO:0016787 hydrolase activity; GO:0003824 catalytic activity; GO:0016798 hydrolase activity, acting on glycosyl bonds;	K09955			IPR007934; IPR012341; IPR008928;	Alpha-L-arabinofuranosidase B, arabinose-binding domain; Six-hairpin glycosidase; Six-hairpin glycosidase-like;
A0A1D6ICJ6	Protein kinase superfamily protein	ZEAMMB73_Zm00001d021584	75.486	11.735	8.1	4	4	4	0.964934	0.91796	1.0446	0.70524	1.08256	0.42868	0.892496	0.28948	0.922256	0.33076	0.823109	0.051157	1.10151	0.41232	0.958202	0.7814	0.869898	0.07376	nucleus	GO:0016310 phosphorylation; GO:0044267 cellular protein metabolic process; GO:0044238 primary metabolic process; GO:0044237 cellular metabolic process; GO:0006796 phosphate-containing compound metabolic process; GO:0071704 organic substance metabolic process; GO:0008152 metabolic process; GO:0006468 protein phosphorylation; GO:0006793 phosphorus metabolic process; GO:0044260 cellular macromolecul…		GO:0005524 ATP binding; GO:1901265 nucleoside phosphate binding; GO:0016773 phosphotransferase activity, alcohol group as acceptor; GO:0001882 nucleoside binding; GO:0043167 ion binding; GO:0004672 protein kinase activity; GO:0000166 nucleotide binding; GO:0097159 organic cyclic compound binding; GO:1901363 heterocyclic compound binding; GO:0032549 ribonucleoside binding; GO:0097367 carbohydrate …	K08838			IPR000719; IPR011009;	Protein kinase domain; Protein kinase-like domain;
A0A1D6K836	Branched-chain-amino-acid aminotransferase	100191754	39.883	40.644	38.5	11	13	9	0.970406	0.70962	1.01498	0.77734	1.04593	0.63574	0.939496	0.50842	1.10769	0.164255	1.04067	0.5764	1.28775	0.048585	1.07465	0.37974	0.834519	0.023337	chloroplast	GO:0008652 cellular amino acid biosynthetic process; GO:0016053 organic acid biosynthetic process; GO:0044711 single-organism biosynthetic process; GO:0009082 branched-chain amino acid biosynthetic process; GO:0044281 small molecule metabolic process; GO:0044763 single-organism cellular process; GO:0006807 nitrogen compound metabolic process; GO:0044699 single-organism process; GO:0009058 biosynt…		GO:0052654 L-leucine transaminase activity; GO:0016769 transferase activity, transferring nitrogenous groups; GO:0004084 branched-chain-amino-acid transaminase activity; GO:0052656 L-isoleucine transaminase activity; GO:0008483 transaminase activity; GO:0003824 catalytic activity; GO:0016740 transferase activity; GO:0052655 L-valine transaminase activity;
B4FPK8	Cytochrome B5 isoform D	ZEAMMB73_Zm00001d011786	14.91	-2	47.4	5	16	1																			cytoplasm		GO:0031224 intrinsic component of membrane; GO:0016020 membrane; GO:0016021 integral component of membrane; GO:0044425 membrane part;	GO:0097159 organic cyclic compound binding; GO:1901363 heterocyclic compound binding; GO:0020037 heme binding; GO:0005488 binding; GO:0043167 ion binding; GO:0043169 cation binding; GO:0046872 metal ion binding; GO:0046906 tetrapyrrole binding;				IPR001199;	Cytochrome b5-like heme/steroid binding domain;
C0P656	50S ribosomal protein L28 chloroplastic	100283221	15.227	7.477	22.7	5	9	5	0.896185		0.886424		0.989109		1.09565		0.756614		0.828986		0.926364		0.832727		0.898921		chloroplast	GO:0006518 peptide metabolic process; GO:0043043 peptide biosynthetic process; GO:0044267 cellular protein metabolic process; GO:0006807 nitrogen compound metabolic process; GO:0009058 biosynthetic process; GO:0043603 cellular amide metabolic process; GO:0044238 primary metabolic process; GO:1901566 organonitrogen compound biosynthetic process; GO:1901576 organic substance biosynthetic process; G…	GO:0005840 ribosome; GO:0043226 organelle; GO:0043229 intracellular organelle; GO:0043232 intracellular non-membrane-bounded organelle; GO:0044464 cell part; GO:0005622 intracellular; GO:0005737 cytoplasm; GO:0032991 macromolecular complex; GO:0044424 intracellular part; GO:1990904 ribonucleoprotein complex; GO:0005623 cell; GO:0030529 intracellular ribonucleoprotein complex; GO:0044444 cytoplasm…	GO:0003735 structural constituent of ribosome; GO:0005198 structural molecule activity;	K02902	RP-L28; large subunit ribosomal protein L28	zma03010 Ribosome - Zea mays (maize);
A0A1D6E5Z5	Adenosine kinase 2	103646212	37.287	8.6843	26.2	6	8	3	1.3009	0.145176	1.02117	0.93064	0.784972	0.195436	0.700452	0.065563	1.77926	0.0187786	1.24629	0.111636	1.00611	0.88572	1.1395	0.42064	1.13258	0.28342	cytoplasm	GO:0009116 nucleoside metabolic process; GO:0042278 purine nucleoside metabolic process; GO:0009167 purine ribonucleoside monophosphate metabolic process; GO:0009117 nucleotide metabolic process; GO:0044699 single-organism process; GO:0046129 purine ribonucleoside biosynthetic process; GO:0009163 nucleoside biosynthetic process; GO:0009058 biosynthetic process; GO:0043174 nucleoside salvage; GO:0…		GO:0016301 kinase activity; GO:0019206 nucleoside kinase activity; GO:0016773 phosphotransferase activity, alcohol group as acceptor; GO:0003824 catalytic activity; GO:0019205 nucleobase-containing compound kinase activity; GO:0016740 transferase activity; GO:0004001 adenosine kinase activity; GO:0016772 transferase activity, transferring phosphorus-containing groups;	K00856	E2.7.1.20; adenosine kinase [EC:2.7.1.20]	zma01100 Metabolic pathways - Zea mays (maize); zma00230 Purine metabolism - Zea mays (maize);	IPR011611; IPR029056;	Carbohydrate kinase PfkB; Ribokinase-like;
C4IZU7	Adaptor complexe medium subunit family protein	ZEAMMB73_Zm00001d023910	68.514	4.5308	2.7	1	1	1	0.734168		0.717968		0.977934		1.1044		0.661692		0.730769		0.993127		0.879725		0.885813		cytoplasm	GO:0045184 establishment of protein localization; GO:0006810 transport; GO:0046907 intracellular transport; GO:0070727 cellular macromolecule localization; GO:0051649 establishment of localization in cell; GO:0016192 vesicle-mediated transport; GO:0006886 intracellular protein transport; GO:0071702 organic substance transport; GO:0008104 protein localization; GO:0033036 macromolecule localization…	GO:0016020 membrane; GO:0030119 AP-type membrane coat adaptor complex; GO:0098796 membrane protein complex; GO:0048475 coated membrane; GO:0005737 cytoplasm; GO:0032991 macromolecular complex; GO:0044424 intracellular part; GO:0005623 cell; GO:0044464 cell part; GO:0005622 intracellular; GO:0044425 membrane part; GO:0030131 clathrin adaptor complex; GO:0030118 clathrin coat; GO:0030117 membrane c…		K19023			IPR028565;	Mu homology domain;
A0A1D6I459	Transcription initiation factor TFIID subunit 2	ZEAMMB73_Zm00001d020432	132.27	1.2876	0.7	1	1	1																			nucleus				K03128	TAF2; transcription initiation factor TFIID subunit 2	zma03022 Basal transcription factors - Zea mays (maize);	IPR011989;	Armadillo-like helical;
A0A1D6G324	Putative casein kinase family protein	ZEAMMB73_Zm00001d011696	49.34	2.6768	6.8	3	3	1	0.630159		0.752381		1.19395		1.51616		0.628914		0.953535		1.06231		0.824311		0.775962		nucleus	GO:0016310 phosphorylation; GO:0044267 cellular protein metabolic process; GO:0044238 primary metabolic process; GO:0044237 cellular metabolic process; GO:0006796 phosphate-containing compound metabolic process; GO:0071704 organic substance metabolic process; GO:0008152 metabolic process; GO:0006468 protein phosphorylation; GO:0006793 phosphorus metabolic process; GO:0044260 cellular macromolecul…		GO:0005524 ATP binding; GO:1901265 nucleoside phosphate binding; GO:0016773 phosphotransferase activity, alcohol group as acceptor; GO:0001882 nucleoside binding; GO:0043167 ion binding; GO:0004672 protein kinase activity; GO:0000166 nucleotide binding; GO:0097159 organic cyclic compound binding; GO:1901363 heterocyclic compound binding; GO:0032549 ribonucleoside binding; GO:0097367 carbohydrate …				IPR000719; IPR011009;	Protein kinase domain; Protein kinase-like domain;
A0A1D6MPS4	Syntaxin-22	ZEAMMB73_Zm00001d040286	32.601	62.999	25.8	5	9	5	1.05211	0.46434	0.92183	0.30328	0.87617	0.0096618	1.01126	0.73656	1.08668	0.021665	1.09891	0.0121611	0.930782	0.112963	1.02629	0.44312	1.10261	0.0136647	cytoplasm	GO:0016043 cellular component organization; GO:0046907 intracellular transport; GO:0016192 vesicle-mediated transport; GO:0061025 membrane fusion; GO:0071702 organic substance transport; GO:0015031 protein transport; GO:0051234 establishment of localization; GO:0051641 cellular localization; GO:0006810 transport; GO:0045184 establishment of protein localization; GO:0070727 cellular macromolecule …	GO:0016020 membrane; GO:0005623 cell; GO:0005622 intracellular; GO:0044464 cell part;	GO:0005484 SNAP receptor activity; GO:0005515 protein binding; GO:0005488 binding;				IPR000727; IPR010989; IPR006011;	Target SNARE coiled-coil homology domain; SNARE; Syntaxin, N-terminal domain;
[truncated: 9,511 more rows]
